# Supplementary material for: Direct visible-light-induced synthesis of P-stereogenic phosphine oxides under air conditions
Source: Chem Sci. 2022 Apr 25;13(22):6519–24. doi: 10.1039/d2sc00036a (PMC9172294; doi:10.1039/d2sc00036a)
Supplement: SC-013-D2SC00036A-s002 [file SC-013-D2SC00036A-s002.cif]

# Electronic Supplementary Material (ESI) for Chemical Science.
# This journal is © The Royal Society of Chemistry 2022

####################################################################### 
# 
# This file contains crystal structure data downloaded from the 
# Cambridge Structural Database (CSD) hosted by the Cambridge 
# Crystallographic Data Centre (CCDC).
# 
# Full information about CCDC data access policies and citation 
# guidelines are available at http://www.ccdc.cam.ac.uk/access/V1 
# 
# Audit and citation data items may have been added by the CCDC. 
# Please retain this information to preserve the provenance of 
# this file and to allow appropriate attribution of the data. 
# 
#######################################################################

data_a
_database_code_depnum_ccdc_archive 'CCDC 2121510'
loop_
_audit_author_name
_audit_author_address
a
;CCNU
China
;
_audit_update_record             
;
2021-11-11 deposited with the CCDC.	2022-04-12 downloaded from the CCDC.
;
_audit_creation_date             2021-07-11
_audit_creation_method           
;
Olex2 1.3
(compiled 2020.11.12 svn.r5f609507 for OlexSys, GUI svn.r6272)
;
_shelx_SHELXL_version_number     2016/6
_chemical_name_common            ?
_chemical_name_systematic        ?
_chemical_formula_moiety         'C14 H17 N2 O P'
_chemical_formula_sum            'C14 H17 N2 O P'
_chemical_formula_weight         260.26
_chemical_absolute_configuration R
_chemical_melting_point          ?
loop_
_atom_type_symbol
_atom_type_description
_atom_type_scat_dispersion_real
_atom_type_scat_dispersion_imag
_atom_type_scat_source
C C 0.0033 0.0016 'International Tables Vol C Tables 4.2.6.8 and 6.1.1.4'
H H 0.0000 0.0000 'International Tables Vol C Tables 4.2.6.8 and 6.1.1.4'
N N 0.0061 0.0033 'International Tables Vol C Tables 4.2.6.8 and 6.1.1.4'
O O 0.0106 0.0060 'International Tables Vol C Tables 4.2.6.8 and 6.1.1.4'
P P 0.1023 0.0942 'International Tables Vol C Tables 4.2.6.8 and 6.1.1.4'

_shelx_space_group_comment       
;
The symmetry employed for this shelxl refinement is uniquely defined
by the following loop, which should always be used as a source of
symmetry information in preference to the above space-group names.
They are only intended as comments.
;
_space_group_crystal_system      orthorhombic
_space_group_IT_number           19
_space_group_name_H-M_alt        'P 21 21 21'
_space_group_name_Hall           'P 2ac 2ab'
loop_
_space_group_symop_operation_xyz
'x, y, z'
'-x+1/2, -y, z+1/2'
'-x, y+1/2, -z+1/2'
'x+1/2, -y+1/2, -z'

_cell_length_a                   7.2488(9)
_cell_length_b                   10.7508(14)
_cell_length_c                   17.638(2)
_cell_angle_alpha                90
_cell_angle_beta                 90
_cell_angle_gamma                90
_cell_volume                     1374.5(3)
_cell_formula_units_Z            4
_cell_measurement_reflns_used    9957
_cell_measurement_temperature    296.15
_cell_measurement_theta_max      31.73
_cell_measurement_theta_min      2.31
_shelx_estimated_absorpt_T_max   ?
_shelx_estimated_absorpt_T_min   ?
_exptl_absorpt_coefficient_mu    0.190
_exptl_absorpt_correction_T_max  0.7463
_exptl_absorpt_correction_T_min  0.5618
_exptl_absorpt_correction_type   none
_exptl_absorpt_process_details   
;
SADABS-2008/1 (Bruker,2008) was used for absorption correction.
wR2(int) was 0.1673 before and 0.0581 after correction.
The Ratio of minimum to maximum transmission is 0.7528.
The \l/2 correction factor is 0.0015.
;
_exptl_absorpt_special_details   ?
_exptl_crystal_colour            colorless
_exptl_crystal_density_diffrn    1.258
_exptl_crystal_density_meas      ?
_exptl_crystal_density_method    ?
_exptl_crystal_description       block
_exptl_crystal_F_000             552
_exptl_crystal_size_max          ?
_exptl_crystal_size_mid          ?
_exptl_crystal_size_min          ?
_exptl_transmission_factor_max   ?
_exptl_transmission_factor_min   ?
_diffrn_reflns_av_R_equivalents  0.0347
_diffrn_reflns_av_unetI/netI     0.0282
_diffrn_reflns_Laue_measured_fraction_full 0.999
_diffrn_reflns_Laue_measured_fraction_max 0.999
_diffrn_reflns_limit_h_max       8
_diffrn_reflns_limit_h_min       -9
_diffrn_reflns_limit_k_max       14
_diffrn_reflns_limit_k_min       -11
_diffrn_reflns_limit_l_max       23
_diffrn_reflns_limit_l_min       -23
_diffrn_reflns_number            12443
_diffrn_reflns_point_group_measured_fraction_full 0.998
_diffrn_reflns_point_group_measured_fraction_max 0.999
_diffrn_reflns_theta_full        25.242
_diffrn_reflns_theta_max         28.498
_diffrn_reflns_theta_min         2.219
_diffrn_ambient_temperature      296.15
_diffrn_detector_area_resol_mean ?
_diffrn_measured_fraction_theta_full 0.999
_diffrn_measured_fraction_theta_max 0.999
_diffrn_measurement_device_type  'Bruker APEX-II CCD'
_diffrn_measurement_method       '\f and \w scans'
_diffrn_radiation_type           MoK\a
_diffrn_radiation_wavelength     0.71073
_diffrn_source                   ?
_reflns_Friedel_coverage         0.733
_reflns_Friedel_fraction_full    0.998
_reflns_Friedel_fraction_max     0.999
_reflns_number_gt                3299
_reflns_number_total             3496
_reflns_special_details          
;
 Reflections were merged by SHELXL according to the crystal
 class for the calculation of statistics and refinement.
 
 _reflns_Friedel_fraction is defined as the number of unique
 Friedel pairs measured divided by the number that would be
 possible theoretically, ignoring centric projections and
 systematic absences.
;
_reflns_threshold_expression     'I > 2\s(I)'
_computing_cell_refinement       'SAINT v7.68A (Bruker, 2009)'
_computing_data_collection       ?
_computing_data_reduction        'SAINT v7.68A (Bruker, 2009)'
_computing_molecular_graphics    'Olex2 1.3 (Dolomanov et al., 2009)'
_computing_publication_material  'Olex2 1.3 (Dolomanov et al., 2009)'
_computing_structure_refinement  'XL  (Sheldrick, 2008)'
_computing_structure_solution    'SHELXT 2018/2 (Sheldrick, 2018)'
_refine_diff_density_max         0.227
_refine_diff_density_min         -0.377
_refine_diff_density_rms         0.091
_refine_ls_abs_structure_details 
;
 Flack x determined using 1363 quotients [(I+)-(I-)]/[(I+)+(I-)]
 (Parsons, Flack and Wagner, Acta Cryst. B69 (2013) 249-259).
;
_refine_ls_abs_structure_Flack   -0.03(2)
_refine_ls_extinction_coef       .
_refine_ls_extinction_method     none
_refine_ls_goodness_of_fit_ref   1.094
_refine_ls_hydrogen_treatment    constr
_refine_ls_matrix_type           full
_refine_ls_number_parameters     166
_refine_ls_number_reflns         3496
_refine_ls_number_restraints     0
_refine_ls_R_factor_all          0.0366
_refine_ls_R_factor_gt           0.0339
_refine_ls_restrained_S_all      1.094
_refine_ls_shift/su_max          0.000
_refine_ls_shift/su_mean         0.000
_refine_ls_structure_factor_coef Fsqd
_refine_ls_weighting_details     
'w=1/[\s^2^(Fo^2^)+(0.0447P)^2^+0.1919P] where P=(Fo^2^+2Fc^2^)/3'
_refine_ls_weighting_scheme      calc
_refine_ls_wR_factor_gt          0.0863
_refine_ls_wR_factor_ref         0.0887
_refine_special_details          ?
_olex2_refinement_description    
;
1. Fixed Uiso
 At 1.2 times of:
  All C(H) groups
 At 1.5 times of:
  All C(H,H,H) groups
2.a Aromatic/amide H refined with riding coordinates:
 C007(H007), C008(H008), C009(H009), C00B(H00B), C00C(H00C), C00D(H00D),
 C00E(H00E), C00F(H00F)
2.b Idealised Me refined as rotating group:
 C00G(H00A,H00G,H00H), C00H(H00I,H00J,H00K), C00I(H00L,H00M,H00N)
;
_atom_sites_solution_hydrogens   geom
_atom_sites_solution_primary     ?
_atom_sites_solution_secondary   ?
loop_
_atom_site_label
_atom_site_type_symbol
_atom_site_fract_x
_atom_site_fract_y
_atom_site_fract_z
_atom_site_U_iso_or_equiv
_atom_site_adp_type
_atom_site_occupancy
_atom_site_site_symmetry_order
_atom_site_calc_flag
_atom_site_refinement_flags_posn
_atom_site_refinement_flags_adp
_atom_site_refinement_flags_occupancy
_atom_site_disorder_assembly
_atom_site_disorder_group
P001 P 0.29634(6) 0.41425(4) 0.33915(3) 0.03166(12) Uani 1 1 d . . . . .
O002 O 0.2969(2) 0.27622(12) 0.34161(9) 0.0461(3) Uani 1 1 d . . . . .
N003 N 0.1662(3) 0.58987(18) 0.23905(9) 0.0459(4) Uani 1 1 d . . . . .
C004 C 0.1670(3) 0.48058(18) 0.41730(10) 0.0348(4) Uani 1 1 d . . . . .
C005 C 0.1825(3) 0.46693(18) 0.25264(10) 0.0345(4) Uani 1 1 d . . . . .
N006 N 0.0193(3) 0.4125(3) 0.14009(11) 0.0641(6) Uani 1 1 d . . . . .
C007 C 0.1060(3) 0.6034(2) 0.41927(11) 0.0431(4) Uani 1 1 d . . . . .
H007 H 0.132449 0.656570 0.379144 0.052 Uiso 1 1 calc R U . . .
C008 C 0.1257(3) 0.4018(2) 0.47776(11) 0.0446(4) Uani 1 1 d . . . . .
H008 H 0.165655 0.319633 0.476931 0.054 Uiso 1 1 calc R U . . .
C009 C 0.1128(3) 0.3799(2) 0.20310(12) 0.0472(5) Uani 1 1 d . . . . .
H009 H 0.130829 0.295944 0.213412 0.057 Uiso 1 1 calc R U . . .
C00A C 0.5304(2) 0.47881(18) 0.34021(12) 0.0376(4) Uani 1 1 d . . . . .
C00B C 0.0059(4) 0.6466(2) 0.48090(12) 0.0539(6) Uani 1 1 d . . . . .
H00B H -0.034619 0.728627 0.481991 0.065 Uiso 1 1 calc R U . . .
C00C C 0.0247(4) 0.4458(3) 0.53943(12) 0.0543(6) Uani 1 1 d . . . . .
H00C H -0.003059 0.392853 0.579547 0.065 Uiso 1 1 calc R U . . .
C00D C 0.0755(4) 0.6207(3) 0.17639(12) 0.0538(6) Uani 1 1 d . . . . .
H00D H 0.061893 0.704455 0.164422 0.065 Uiso 1 1 calc R U . . .
C00E C -0.0339(4) 0.5675(3) 0.54095(12) 0.0568(6) Uani 1 1 d . . . . .
H00E H -0.100374 0.596950 0.582339 0.068 Uiso 1 1 calc R U . . .
C00F C 0.0011(4) 0.5330(3) 0.12864(13) 0.0616(7) Uani 1 1 d . . . . .
H00F H -0.064786 0.559874 0.086466 0.074 Uiso 1 1 calc R U . . .
C00G C 0.6287(4) 0.4165(4) 0.40630(16) 0.0744(9) Uani 1 1 d . . . . .
H00A H 0.567465 0.437766 0.452798 0.112 Uiso 1 1 calc R U . . .
H00G H 0.754327 0.444513 0.408242 0.112 Uiso 1 1 calc R U . . .
H00H H 0.626197 0.327906 0.399570 0.112 Uiso 1 1 calc R U . . .
C00H C 0.6259(4) 0.4425(4) 0.26646(16) 0.0781(10) Uani 1 1 d . . . . .
H00I H 0.619555 0.353982 0.260000 0.117 Uiso 1 1 calc R U . . .
H00J H 0.752685 0.468098 0.268253 0.117 Uiso 1 1 calc R U . . .
H00K H 0.565467 0.482714 0.224661 0.117 Uiso 1 1 calc R U . . .
C00I C 0.5366(4) 0.6192(3) 0.3495(2) 0.0743(8) Uani 1 1 d . . . . .
H00L H 0.476359 0.657923 0.307117 0.112 Uiso 1 1 calc R U . . .
H00M H 0.662703 0.646288 0.351665 0.112 Uiso 1 1 calc R U . . .
H00N H 0.474637 0.642276 0.395482 0.112 Uiso 1 1 calc R U . . .

loop_
_atom_site_aniso_label
_atom_site_aniso_U_11
_atom_site_aniso_U_22
_atom_site_aniso_U_33
_atom_site_aniso_U_23
_atom_site_aniso_U_13
_atom_site_aniso_U_12
P001 0.0311(2) 0.0313(2) 0.0326(2) 0.00148(17) -0.00384(17) -0.00139(17)
O002 0.0490(8) 0.0318(6) 0.0576(8) 0.0017(6) -0.0079(8) -0.0008(6)
N003 0.0552(10) 0.0450(9) 0.0374(8) 0.0023(7) -0.0069(7) 0.0069(8)
C004 0.0321(9) 0.0414(10) 0.0309(8) 0.0031(7) -0.0011(6) -0.0049(7)
C005 0.0305(8) 0.0405(9) 0.0324(8) -0.0024(7) -0.0010(7) 0.0042(7)
N006 0.0683(13) 0.0843(16) 0.0396(9) -0.0109(10) -0.0154(9) -0.0057(13)
C007 0.0508(11) 0.0446(11) 0.0340(8) 0.0035(8) 0.0024(8) 0.0013(9)
C008 0.0455(10) 0.0511(12) 0.0372(9) 0.0105(9) -0.0013(8) -0.0042(10)
C009 0.0487(11) 0.0533(13) 0.0394(9) -0.0115(9) -0.0045(9) 0.0013(9)
C00A 0.0310(8) 0.0449(10) 0.0368(8) 0.0022(8) -0.0023(8) -0.0041(7)
C00B 0.0640(15) 0.0544(13) 0.0435(10) -0.0060(10) 0.0057(10) 0.0043(11)
C00C 0.0556(13) 0.0730(16) 0.0344(9) 0.0138(10) 0.0052(9) -0.0063(12)
C00D 0.0580(13) 0.0645(14) 0.0390(10) 0.0090(9) -0.0024(9) 0.0164(11)
C00E 0.0602(13) 0.0769(17) 0.0333(9) -0.0041(10) 0.0089(9) -0.0016(13)
C00F 0.0575(14) 0.092(2) 0.0357(10) 0.0068(12) -0.0108(10) 0.0074(14)
C00G 0.0469(13) 0.109(2) 0.0678(16) 0.0295(17) -0.0237(12) -0.0145(16)
C00H 0.0457(13) 0.128(3) 0.0608(15) -0.0214(17) 0.0162(11) -0.0088(16)
C00I 0.0512(13) 0.0519(14) 0.120(3) -0.0051(16) -0.0038(16) -0.0172(11)

_geom_special_details            
;
 All esds (except the esd in the dihedral angle between two l.s. planes)
 are estimated using the full covariance matrix.  The cell esds are taken
 into account individually in the estimation of esds in distances, angles
 and torsion angles; correlations between esds in cell parameters are only
 used when they are defined by crystal symmetry.  An approximate (isotropic)
 treatment of cell esds is used for estimating esds involving l.s. planes.
;
loop_
_geom_bond_atom_site_label_1
_geom_bond_atom_site_label_2
_geom_bond_distance
_geom_bond_site_symmetry_2
_geom_bond_publ_flag
P001 O002 1.4846(13) . ?
P001 C004 1.813(2) . ?
P001 C005 1.8247(19) . ?
P001 C00A 1.8334(19) . ?
N003 C005 1.348(3) . ?
N003 C00D 1.328(3) . ?
C004 C007 1.393(3) . ?
C004 C008 1.394(3) . ?
C005 C009 1.376(3) . ?
N006 C009 1.348(3) . ?
N006 C00F 1.318(4) . ?
C007 H007 0.9300 . ?
C007 C00B 1.387(3) . ?
C008 H008 0.9300 . ?
C008 C00C 1.394(3) . ?
C009 H009 0.9300 . ?
C00A C00G 1.521(3) . ?
C00A C00H 1.524(3) . ?
C00A C00I 1.519(3) . ?
C00B H00B 0.9300 . ?
C00B C00E 1.388(3) . ?
C00C H00C 0.9300 . ?
C00C C00E 1.377(4) . ?
C00D H00D 0.9300 . ?
C00D C00F 1.374(4) . ?
C00E H00E 0.9300 . ?
C00F H00F 0.9300 . ?
C00G H00A 0.9600 . ?
C00G H00G 0.9600 . ?
C00G H00H 0.9600 . ?
C00H H00I 0.9600 . ?
C00H H00J 0.9600 . ?
C00H H00K 0.9600 . ?
C00I H00L 0.9600 . ?
C00I H00M 0.9600 . ?
C00I H00N 0.9600 . ?

loop_
_geom_angle_atom_site_label_1
_geom_angle_atom_site_label_2
_geom_angle_atom_site_label_3
_geom_angle
_geom_angle_site_symmetry_1
_geom_angle_site_symmetry_3
_geom_angle_publ_flag
O002 P001 C004 111.85(9) . . ?
O002 P001 C005 109.63(9) . . ?
O002 P001 C00A 112.07(9) . . ?
C004 P001 C005 106.25(8) . . ?
C004 P001 C00A 108.78(9) . . ?
C005 P001 C00A 108.02(9) . . ?
C00D N003 C005 115.87(19) . . ?
C007 C004 P001 123.77(14) . . ?
C007 C004 C008 119.25(18) . . ?
C008 C004 P001 116.98(16) . . ?
N003 C005 P001 119.52(14) . . ?
N003 C005 C009 121.40(18) . . ?
C009 C005 P001 119.07(16) . . ?
C00F N006 C009 115.6(2) . . ?
C004 C007 H007 119.9 . . ?
C00B C007 C004 120.20(19) . . ?
C00B C007 H007 119.9 . . ?
C004 C008 H008 119.9 . . ?
C00C C008 C004 120.3(2) . . ?
C00C C008 H008 119.9 . . ?
C005 C009 H009 119.0 . . ?
N006 C009 C005 122.1(2) . . ?
N006 C009 H009 119.0 . . ?
C00G C00A P001 105.92(15) . . ?
C00G C00A C00H 109.2(2) . . ?
C00H C00A P001 108.33(16) . . ?
C00I C00A P001 113.87(15) . . ?
C00I C00A C00G 110.0(2) . . ?
C00I C00A C00H 109.4(2) . . ?
C007 C00B H00B 119.9 . . ?
C007 C00B C00E 120.1(2) . . ?
C00E C00B H00B 119.9 . . ?
C008 C00C H00C 120.0 . . ?
C00E C00C C008 120.0(2) . . ?
C00E C00C H00C 120.0 . . ?
N003 C00D H00D 118.9 . . ?
N003 C00D C00F 122.2(2) . . ?
C00F C00D H00D 118.9 . . ?
C00B C00E H00E 119.9 . . ?
C00C C00E C00B 120.2(2) . . ?
C00C C00E H00E 119.9 . . ?
N006 C00F C00D 122.8(2) . . ?
N006 C00F H00F 118.6 . . ?
C00D C00F H00F 118.6 . . ?
C00A C00G H00A 109.5 . . ?
C00A C00G H00G 109.5 . . ?
C00A C00G H00H 109.5 . . ?
H00A C00G H00G 109.5 . . ?
H00A C00G H00H 109.5 . . ?
H00G C00G H00H 109.5 . . ?
C00A C00H H00I 109.5 . . ?
C00A C00H H00J 109.5 . . ?
C00A C00H H00K 109.5 . . ?
H00I C00H H00J 109.5 . . ?
H00I C00H H00K 109.5 . . ?
H00J C00H H00K 109.5 . . ?
C00A C00I H00L 109.5 . . ?
C00A C00I H00M 109.5 . . ?
C00A C00I H00N 109.5 . . ?
H00L C00I H00M 109.5 . . ?
H00L C00I H00N 109.5 . . ?
H00M C00I H00N 109.5 . . ?

loop_
_geom_torsion_atom_site_label_1
_geom_torsion_atom_site_label_2
_geom_torsion_atom_site_label_3
_geom_torsion_atom_site_label_4
_geom_torsion
_geom_torsion_site_symmetry_1
_geom_torsion_site_symmetry_2
_geom_torsion_site_symmetry_3
_geom_torsion_site_symmetry_4
_geom_torsion_publ_flag
P001 C004 C007 C00B 179.29(18) . . . . ?
P001 C004 C008 C00C -179.21(17) . . . . ?
P001 C005 C009 N006 176.67(19) . . . . ?
O002 P001 C004 C007 -163.76(16) . . . . ?
O002 P001 C004 C008 15.33(18) . . . . ?
O002 P001 C005 N003 179.76(15) . . . . ?
O002 P001 C005 C009 0.67(19) . . . . ?
O002 P001 C00A C00G -50.5(2) . . . . ?
O002 P001 C00A C00H 66.5(2) . . . . ?
O002 P001 C00A C00I -171.47(19) . . . . ?
N003 C005 C009 N006 -2.4(3) . . . . ?
N003 C00D C00F N006 -2.3(4) . . . . ?
C004 P001 C005 N003 58.73(17) . . . . ?
C004 P001 C005 C009 -120.36(17) . . . . ?
C004 P001 C00A C00G 73.7(2) . . . . ?
C004 P001 C00A C00H -169.25(19) . . . . ?
C004 P001 C00A C00I -47.3(2) . . . . ?
C004 C007 C00B C00E 0.0(4) . . . . ?
C004 C008 C00C C00E -0.3(3) . . . . ?
C005 P001 C004 C007 -44.17(18) . . . . ?
C005 P001 C004 C008 134.92(16) . . . . ?
C005 P001 C00A C00G -171.38(19) . . . . ?
C005 P001 C00A C00H -54.3(2) . . . . ?
C005 P001 C00A C00I 67.7(2) . . . . ?
C005 N003 C00D C00F 0.7(3) . . . . ?
C007 C004 C008 C00C -0.1(3) . . . . ?
C007 C00B C00E C00C -0.4(4) . . . . ?
C008 C004 C007 C00B 0.2(3) . . . . ?
C008 C00C C00E C00B 0.5(4) . . . . ?
C009 N006 C00F C00D 1.4(4) . . . . ?
C00A P001 C004 C007 71.91(19) . . . . ?
C00A P001 C004 C008 -109.00(16) . . . . ?
C00A P001 C005 N003 -57.86(18) . . . . ?
C00A P001 C005 C009 123.05(17) . . . . ?
C00D N003 C005 P001 -177.52(16) . . . . ?
C00D N003 C005 C009 1.5(3) . . . . ?
C00F N006 C009 C005 0.8(4) . . . . ?

_shelx_res_file                  
;
TITL a_a.res in P2(1)2(1)2(1)
    a.res
    created by SHELXL-2016/6 at 00:10:59 on 11-Jul-2021
REM Old TITL A in P2(1)2(1)2(1)
REM SHELXT solution in P2(1)2(1)2(1): R1 0.114, Rweak 0.018, Alpha 0.003
REM <I/s> 0.335 for 20 systematic absences, Orientation as input
REM Flack x = 0.034 ( 0.023 ) from 1126 Parsons' quotients
REM Formula found by SHELXT: C15 N2 P
CELL 0.71073 7.2488 10.7508 17.6379 90 90 90
ZERR 4 0.0009 0.0014 0.0023 0 0 0
LATT -1
SYMM 0.5-X,-Y,0.5+Z
SYMM -X,0.5+Y,0.5-Z
SYMM 0.5+X,0.5-Y,-Z
SFAC C H N O P
UNIT 56 68 8 4 4

L.S. 20 0 0
PLAN  2
TEMP 23
CONF
BOND
list 4
MORE -1
BOND $H
fmap 2 53
acta
OMIT -1 57
OMIT 0 0 2
OMIT 0 1 2
REM <olex2.extras>
REM <HklSrc "%.\\a.hkl">
REM </olex2.extras>

WGHT    0.044700    0.191900
FVAR       0.79960
P001  5    0.296336    0.414245    0.339148    11.00000    0.03111    0.03131 =
         0.03256    0.00148   -0.00384   -0.00139
O002  4    0.296871    0.276217    0.341605    11.00000    0.04897    0.03180 =
         0.05761    0.00171   -0.00788   -0.00078
N003  3    0.166156    0.589867    0.239049    11.00000    0.05520    0.04499 =
         0.03740    0.00234   -0.00692    0.00693
C004  1    0.166955    0.480579    0.417304    11.00000    0.03210    0.04143 =
         0.03093    0.00313   -0.00110   -0.00490
C005  1    0.182540    0.466934    0.252641    11.00000    0.03051    0.04052 =
         0.03241   -0.00239   -0.00099    0.00425
N006  3    0.019272    0.412515    0.140087    11.00000    0.06826    0.08432 =
         0.03964   -0.01087   -0.01537   -0.00568
C007  1    0.105978    0.603372    0.419274    11.00000    0.05081    0.04456 =
         0.03400    0.00346    0.00239    0.00126
AFIX  43
H007  2    0.132449    0.656570    0.379144    11.00000   -1.20000
AFIX   0
C008  1    0.125669    0.401818    0.477760    11.00000    0.04552    0.05114 =
         0.03718    0.01054   -0.00126   -0.00418
AFIX  43
H008  2    0.165655    0.319633    0.476931    11.00000   -1.20000
AFIX   0
C009  1    0.112831    0.379906    0.203099    11.00000    0.04874    0.05332 =
         0.03939   -0.01152   -0.00452    0.00130
AFIX  43
H009  2    0.130829    0.295944    0.213412    11.00000   -1.20000
AFIX   0
C00A  1    0.530415    0.478812    0.340211    11.00000    0.03105    0.04489 =
         0.03680    0.00219   -0.00233   -0.00414
C00B  1    0.005898    0.646569    0.480898    11.00000    0.06397    0.05438 =
         0.04346   -0.00601    0.00566    0.00431
AFIX  43
H00B  2   -0.034619    0.728627    0.481991    11.00000   -1.20000
AFIX   0
C00C  1    0.024710    0.445774    0.539429    11.00000    0.05556    0.07297 =
         0.03444    0.01378    0.00522   -0.00633
AFIX  43
H00C  2   -0.003059    0.392853    0.579547    11.00000   -1.20000
AFIX   0
C00D  1    0.075508    0.620710    0.176393    11.00000    0.05796    0.06447 =
         0.03904    0.00901   -0.00241    0.01636
AFIX  43
H00D  2    0.061893    0.704455    0.164422    11.00000   -1.20000
AFIX   0
C00E  1   -0.033909    0.567542    0.540954    11.00000    0.06022    0.07692 =
         0.03332   -0.00409    0.00895   -0.00160
AFIX  43
H00E  2   -0.100374    0.596950    0.582339    11.00000   -1.20000
AFIX   0
C00F  1    0.001130    0.533029    0.128639    11.00000    0.05746    0.09153 =
         0.03571    0.00684   -0.01080    0.00744
AFIX  43
H00F  2   -0.064786    0.559874    0.086466    11.00000   -1.20000
AFIX   0
C00G  1    0.628665    0.416501    0.406303    11.00000    0.04689    0.10852 =
         0.06781    0.02949   -0.02374   -0.01446
AFIX 137
H00A  2    0.567465    0.437766    0.452798    11.00000   -1.50000
H00G  2    0.754327    0.444513    0.408242    11.00000   -1.50000
H00H  2    0.626197    0.327906    0.399570    11.00000   -1.50000
AFIX   0
C00H  1    0.625863    0.442546    0.266456    11.00000    0.04568    0.12770 =
         0.06078   -0.02135    0.01619   -0.00876
AFIX 137
H00I  2    0.619555    0.353982    0.260000    11.00000   -1.50000
H00J  2    0.752685    0.468098    0.268253    11.00000   -1.50000
H00K  2    0.565467    0.482714    0.224661    11.00000   -1.50000
AFIX   0
C00I  1    0.536597    0.619249    0.349471    11.00000    0.05117    0.05186 =
         0.11997   -0.00512   -0.00381   -0.01720
AFIX 137
H00L  2    0.476359    0.657923    0.307117    11.00000   -1.50000
H00M  2    0.662703    0.646288    0.351665    11.00000   -1.50000
H00N  2    0.474637    0.642276    0.395482    11.00000   -1.50000
AFIX   0
HKLF 4


REM  a_a.res in P2(1)2(1)2(1)
REM R1 =  0.0339 for    3299 Fo > 4sig(Fo)  and  0.0366 for all    3496 data
REM    166 parameters refined using      0 restraints

END

WGHT      0.0447      0.1919

REM Highest difference peak  0.227,  deepest hole -0.377,  1-sigma level  0.091
Q1    1   0.9341  0.5220  0.3341  11.00000  0.05    0.23
Q2    1   0.9750  0.4429  0.3268  11.00000  0.05    0.23
;
_shelx_res_checksum              97472
_shelx_hkl_file                  
;
   1   0   0   -1.10    0.10
  -2   0   0 1527.25   63.39
  -2   0   0 1567.04   61.69
   2   0   0 1796.32   84.19
  -3   0   0   -1.10    0.30
   3   0   0   -0.50    0.20
  -3   0   0   -0.10    0.20
   4   0   0   58.19    2.90
  -4   0   0   52.89    2.40
  -5   0   0   -1.00    0.30
   5   0   0    0.40    0.30
  -6   0   0  398.46   14.80
   6   0   0  393.36   20.10
  -6   0   0  394.86   15.20
  -7   0   0    0.50    0.50
  -7   0   0    0.60    0.80
  -8   0   0   11.40    1.30
  -9   0   0    1.60    1.00
 -10   0   0   46.60    2.70
   0   1   0   -6.30    0.30
   0  -1   0   -6.10    0.30
  -1   1   0 4890.21  172.38
   1  -1   0 4388.46  233.28
   1   1   0 4099.89  231.78
  -1  -1   0 4047.00  168.38
  -1   1   0 4926.51  173.78
  -1  -1   0 5016.30  174.18
  -2   1   0   18.00    0.90
  -2  -1   0   19.00    0.80
  -2   1   0   18.80    0.90
   2  -1   0   23.60    1.20
   2   1   0   21.50    1.10
  -3  -1   0  234.68    9.10
  -3  -1   0  229.18    8.80
   3  -1   0  262.67   12.10
   3   1   0  230.68   12.10
  -3   1   0  232.68    9.10
   4  -1   0  427.26   20.60
  -4   1   0  402.16   15.10
  -4  -1   0  393.76   15.40
   4   1   0  412.76   20.50
  -4   1   0  394.56   15.40
  -5  -1   0  135.69    5.60
  -5  -1   0  135.79    5.30
  -5   1   0  136.49    5.50
  -5   1   0  138.09    5.40
   5   1   0  147.99    7.10
   5  -1   0  143.39    7.20
  -6  -1   0  285.97   11.10
  -6  -1   0  277.77   10.60
   6  -1   0  281.17   14.50
  -6   1   0  282.87   11.00
  -6   1   0  285.47   10.70
   6   1   0  293.37   14.50
  -7   1   0   52.29    2.30
  -7  -1   0   50.69    2.60
  -7   1   0   47.90    2.50
  -8  -1   0   37.80    2.30
  -8   1   0   38.90    2.30
  -9   1   0  115.99    5.00
  -9  -1   0  112.49    5.10
 -10   1   0   -0.50    0.90
 -10  -1   0    1.80    1.10
   0  -2   0 9999.00  367.76
   0   2   0 9518.65  363.56
   1   2   0  808.92   44.70
  -1  -2   0  908.51   33.40
  -1   2   0  908.11   33.10
   1  -2   0  905.71   44.80
  -2   2   0  571.44   22.80
  -2   2   0  640.24   23.20
   2   2   0  622.84   31.20
  -2  -2   0  611.64   22.80
   2  -2   0  640.34   31.30
   3   2   0  961.40   48.10
  -3   2   0  953.90   35.10
   3  -2   0  954.50   47.90
  -3   2   0  908.81   35.60
  -3  -2   0  967.40   35.10
   4  -2   0   13.70    1.00
  -4  -2   0   13.20    0.60
  -4   2   0   13.40    0.90
   4   2   0   14.20    0.90
  -4   2   0   14.20    0.90
   5   2   0  159.68    8.10
   5  -2   0  162.58    8.20
  -5  -2   0  156.68    6.30
  -5   2   0  159.18    6.10
  -5   2   0  156.58    6.20
  -6   2   0  148.29    5.70
  -6  -2   0  145.19    5.50
   6  -2   0  138.59    7.60
   6   2   0  151.08    7.50
  -6   2   0  144.99    5.90
  -6  -2   0  147.69    6.00
  -7   2   0  103.29    4.10
  -7  -2   0  101.49    4.50
  -7   2   0  102.99    4.40
  -8   2   0    0.90    0.60
  -8   2   0    1.30    0.80
  -8  -2   0    0.10    0.90
  -9   2   0   14.10    1.60
  -9  -2   0   13.30    1.70
 -10  -2   0    0.50    1.10
   0  -3   0   -3.20    0.20
   0   3   0   -3.30    0.20
  -1   3   0  249.48    8.80
   1   3   0  205.88   11.90
   1   3   0  244.58    8.70
  -1  -3   0  234.88    8.90
   2   3   0  241.18   13.40
  -2   3   0  266.07    9.90
   2  -3   0  263.37   13.50
  -2  -3   0  286.17    9.70
  -3   3   0  245.88    9.40
   3   3   0  244.88   12.60
  -3   3   0  255.47    9.40
  -3  -3   0  243.58    9.50
   3  -3   0  251.17   12.70
  -3  -3   0  252.37    9.20
  -4  -3   0  242.18    9.00
   4   3   0  255.87   12.30
  -4   3   0  234.88    9.30
  -4   3   0  245.08    9.20
  -4  -3   0  234.68    9.40
   4  -3   0  242.48   12.40
   5  -3   0   52.79    3.10
  -5   3   0   57.29    2.40
   5   3   0   54.49    2.90
  -5   3   0   55.59    2.40
   6  -3   0  184.68   10.00
  -6   3   0  193.48    7.50
   6   3   0  197.18    9.80
  -6   3   0  193.48    7.40
  -6  -3   0  191.38    7.70
  -7  -3   0   24.50    1.80
  -7   3   0   26.60    1.50
  -7   3   0   25.20    1.60
  -8   3   0   76.59    3.30
  -8  -3   0   79.79    3.70
  -8   3   0   73.99    3.40
  -9  -3   0   -0.70    1.00
 -10  -3   0    4.70    1.30
   0   4   0 2694.03  100.09
   0  -4   0 2718.53  101.59
  -1  -4   0  169.88    6.40
   1   4   0  152.28    8.60
  -1   4   0  177.98    6.40
   1   4   0  174.48    6.30
  -2   4   0  223.08    9.20
   2  -4   0  269.47   12.50
  -2  -4   0  233.88    9.30
   2   4   0  252.87   12.50
   3  -4   0  211.78   11.20
   3   4   0  203.88   11.10
  -3  -4   0  234.38    8.00
  -3  -4   0  213.68    8.40
  -3   4   0  216.78    8.20
  -3   4   0  221.58    8.20
   4  -4   0  111.29    6.00
  -4  -4   0  114.19    4.60
  -4  -4   0  117.49    4.30
  -4   4   0  116.79    4.50
  -4   4   0  111.59    4.40
   4   4   0  113.49    5.90
   5   4   0   12.10    0.90
   5  -4   0   11.30    1.10
  -5   4   0   10.40    0.80
  -5  -4   0    9.30    1.10
  -5   4   0   10.70    0.90
   6   4   0   27.00    1.60
   6  -4   0   25.30    1.80
  -6   4   0   27.10    1.50
  -6   4   0   26.70    1.50
  -6  -4   0   24.60    1.70
  -7  -4   0   33.30    2.00
  -7   4   0   32.30    1.80
  -8   4   0    2.70    0.80
  -8  -4   0    3.10    1.00
  -9   4   0    9.70    1.10
  -9  -4   0   10.30    1.40
 -10  -4   0    7.00    1.40
   0   5   0   -1.20    0.30
   1   5   0  463.15   16.70
  -1  -5   0  457.55   17.10
  -1   5   0  468.45   16.80
   1   5   0  418.66   22.90
  -2  -5   0  163.58    6.10
   2   5   0  158.38    5.90
  -2   5   0  161.58    6.10
   2   5   0  147.69    8.10
  -3  -5   0   32.80    1.60
   3  -5   0   33.40    2.00
   3   5   0   31.70    1.90
  -3   5   0   33.50    1.30
   4  -5   0  277.57   14.20
  -4   5   0  283.27   10.50
   4   5   0  274.87   14.10
  -4   5   0  271.87   10.50
  -4  -5   0  275.57   10.70
  -5  -5   0    7.60    0.90
   5   5   0    8.70    0.80
  -5   5   0    9.00    0.90
   5  -5   0    8.30    1.10
  -6   5   0    2.70    0.80
  -6  -5   0    2.70    0.80
   6  -5   0    2.80    0.80
   6   5   0    2.60    0.60
  -7  -5   0    1.40    0.90
  -7   5   0   -0.60    0.70
  -8  -5   0   57.89    3.10
  -8   5   0   59.99    2.80
  -9  -5   0   11.70    1.50
  -9   5   0   11.90    1.40
   0  -6   0 2955.40  110.19
   0   6   0 2914.31  108.69
   1   6   0   73.69    4.30
  -1   6   0   82.39    3.20
   1   6   0   83.39    3.10
  -2   6   0  288.27   10.80
  -2  -6   0  287.17   10.90
   2   6   0  274.87   14.60
   2   6   0  288.57   10.60
  -3  -6   0   73.39    3.10
   3   6   0   70.39    4.00
   3   6   0   77.59    2.80
  -4  -6   0    0.20    0.60
   4   6   0    0.80    0.50
  -4   6   0    0.40    0.30
  -5   6   0    1.40    0.70
   5   6   0    2.20    0.60
  -5  -6   0    0.60    0.70
   5  -6   0    2.10    0.70
   6   6   0    0.30    0.60
  -6  -6   0    0.50    0.90
   6  -6   0    0.70    0.80
  -6   6   0   -0.50    0.80
  -7  -6   0    0.40    1.00
  -7   6   0    0.90    0.80
  -8   6   0    9.90    1.10
  -8  -6   0   10.00    1.40
  -9  -6   0    7.60    1.40
  -9   6   0    7.10    1.10
   0   7   0   -0.30    0.30
   0  -7   0   -0.50    0.20
   1   7   0  424.76   22.60
   1   7   0  459.05   16.50
  -1   7   0  448.76   16.60
   2   7   0  416.66   22.30
  -2   7   0  441.46   16.40
  -2  -7   0  444.96   16.70
   2   7   0  451.15   16.30
   3   7   0  207.18   11.10
  -3   7   0  218.18    8.30
  -3  -7   0  216.08    8.40
  -4   7   0  120.29    4.80
   4   7   0  116.39    6.30
  -4  -7   0  122.09    5.00
   5   7   0   25.60    1.70
  -5   7   0   24.50    1.60
  -5  -7   0   19.80    1.70
  -6  -7   0  240.08    9.60
  -6   7   0  233.28    9.30
   6   7   0  243.08   12.30
  -7  -7   0   41.80    2.50
  -7   7   0   40.10    2.20
  -8  -7   0   -1.70    1.00
  -8   7   0   -0.60    0.80
  -9   7   0    6.10    1.10
  -9  -7   0    5.40    1.30
   0   8   0    1.80    0.50
   1   8   0    6.80    1.00
  -1   8   0    6.90    0.70
  -1  -8   0    5.80    0.60
   1   8   0    5.90    0.70
  -2   8   0   48.50    2.20
  -2  -8   0   48.00    2.20
   2   8   0   50.79    2.10
   2   8   0   49.50    3.00
  -3  -8   0  969.10   36.10
  -3   8   0  953.10   35.50
   3   8   0  945.01   48.40
  -4   8   0   17.40    1.40
  -4  -8   0   18.90    1.50
   4   8   0   18.60    1.50
   5   8   0  217.58   11.30
  -5  -8   0  219.38    8.70
  -5   8   0  218.98    8.60
  -6  -8   0    1.40    1.00
   6   8   0    2.10    0.70
  -6   8   0    2.80    0.90
  -7  -8   0   75.89    3.70
  -7   8   0   72.09    3.40
  -8   8   0   -1.60    0.80
  -8  -8   0   -2.10    1.00
  -9   8   0   -1.10    0.90
   0   9   0   -0.60    0.50
   1   9   0  182.28    9.90
   1   9   0  194.68    7.20
  -1   9   0  187.18    7.30
   2   9   0  153.98    8.00
  -2  -9   0  146.69    5.90
  -2   9   0  147.69    5.90
  -3  -9   0    0.90    0.70
   3   9   0    1.80    0.80
  -3   9   0    1.50    0.70
  -4  -9   0  270.07   10.30
   4   9   0  259.97   13.50
  -4   9   0  253.87   10.10
   5   9   0   21.30    1.70
  -5  -9   0   20.40    1.80
  -5   9   0   19.20    1.60
   6   9   0  117.29    6.00
  -6   9   0  101.69    4.70
  -6  -9   0  112.19    4.90
  -7   9   0    3.60    0.90
  -7  -9   0    4.40    1.20
  -8  -9   0   -0.80    1.10
  -8   9   0    1.40    1.00
   0  10   0  198.58    7.70
   1  10   0    6.80    0.90
  -1  10   0    6.40    0.80
   1  10   0    7.40    1.20
  -2  10   0   71.89    3.10
   2  10   0   69.29    4.10
   3  10   0  155.68    8.40
  -3  10   0  157.48    6.30
  -3 -10   0  160.08    6.30
   4  10   0   14.90    1.60
  -4 -10   0   15.00    1.50
  -4  10   0   14.50    1.30
  -5 -10   0   36.60    2.20
   5  10   0   35.40    2.40
  -5  10   0   33.10    2.00
  -6  10   0    0.50    0.80
  -6 -10   0   -1.00    0.90
   6  10   0   -0.60    0.80
  -7  10   0    3.80    1.00
  -7 -10   0    1.50    1.10
  -8 -10   0    0.90    1.10
   0  11   0    0.00    0.60
   0  11   0    0.10    0.70
  -1  11   0   67.59    2.90
   1  11   0   65.29    4.00
  -2  11   0   13.90    1.30
   2  11   0   15.00    1.60
   3  11   0    9.30    1.50
  -3  11   0    9.20    1.20
  -4  11   0   46.80    2.50
   4  11   0   50.59    3.20
  -5  11   0    0.70    0.90
  -5 -11   0    0.50    0.80
   5  11   0    1.30    0.90
  -6  11   0    3.80    1.00
   6  11   0    2.50    1.00
  -6 -11   0    2.60    1.00
  -7  11   0    2.40    1.00
  -7 -11   0    1.20    1.20
   0  12   0   32.20    2.40
  -1  12   0    1.00    0.70
   1  12   0    1.70    0.90
   2  12   0   64.69    4.00
  -2  12   0   66.99    3.10
  -3  12   0    7.70    1.00
   3  12   0    9.00    1.40
  -4  12   0    1.70    0.90
   4  12   0    2.50    1.10
   5  12   0    0.60    1.00
  -5  12   0    0.90    0.90
  -6  12   0    2.80    1.00
   0  13   0    0.20    0.80
  -1  13   0   26.80    2.30
  -1  13   0   34.00    1.90
   1  13   0   29.70    2.50
  -2  13   0    1.40    0.90
   2  13   0    0.00    1.10
  -3  13   0   27.40    1.80
   3  13   0   27.60    2.40
   4  13   0    4.90    1.30
  -4  13   0    4.80    1.10
  -5  13   0    2.50    1.00
   5  13   0    3.50    1.20
   0  14   0    0.30    1.00
   1  14   0   15.90    2.00
  -1  14   0   14.10    1.80
   2  14   0    1.80    1.30
  -2  14   0    2.80    1.20
  -2  14   0    4.80    1.10
  -3  14   0   12.20    1.50
   3  14   0   12.50    2.00
   4  14   0    7.30    1.50
  -4  14   0    8.20    1.30
   5  14   0   39.80    3.10
   0  15   0   -0.90    1.20
   1  15   0   16.00    2.10
  -1  15   0   15.90    2.10
  -2  15   0    4.90    1.20
   2  15   0    3.90    1.30
  -3  15   0    3.60    1.10
   0   0  -1   -0.40    0.10
  -1   0   1   62.19    2.60
  -1   0  -1   59.99    2.60
  -1   0  -1   67.99    2.60
   1   0  -1   68.79    3.50
  -2   0  -1  819.82   33.10
  -2   0  -1  835.82   33.60
   2   0   1 1024.00   45.20
   2   0  -1  953.40   45.30
  -2   0   1  877.51   33.10
  -2   0   1  857.21   33.60
   3   0  -1   13.40    0.80
  -3   0  -1   12.40    0.60
   3   0   1   14.20    0.80
  -3   0  -1   11.00    0.80
   4   0   1  154.98    7.60
  -4   0   1  143.09    5.80
  -4   0  -1  141.29    5.60
   4   0  -1  157.68    7.60
  -4   0  -1  143.79    5.80
   5   0  -1  300.87   14.60
  -5   0  -1  286.17   11.10
  -5   0   1  281.17   10.70
   5   0   1  293.47   14.60
  -5   0  -1  274.47   10.70
  -5   0   1  285.47   11.10
  -6   0   1  273.57   10.60
  -6   0  -1  271.57   10.20
  -6   0   1  271.97   10.20
  -6   0  -1  270.67   10.60
   6   0  -1  274.47   13.90
   6   0   1  274.97   13.90
  -7   0  -1  124.09    5.20
  -7   0  -1  121.99    4.80
  -7   0   1  124.69    4.80
  -7   0   1  125.09    5.20
  -8   0  -1   59.79    3.00
  -8   0   1   60.39    3.00
  -9   0  -1   24.30    1.90
  -9   0   1   24.80    2.00
 -10   0  -1    0.70    1.00
   0  -1  -1  174.58    8.80
   0  -1  -1  188.98    6.60
   0   1  -1  182.98    6.40
   0   1  -1  148.99    8.80
   0  -1   1  175.78    6.60
  -1   1   1  581.04   21.40
  -1   1   1  590.64   21.10
  -1  -1  -1  543.95   21.00
   1  -1   1  550.24   28.70
  -1  -1  -1  530.55   21.40
   1   1  -1  568.84   28.80
   1  -1  -1  622.54   28.80
  -1   1  -1  621.94   21.40
  -1  -1   1  578.54   21.40
   1   1   1  484.55   28.70
  -2   1   1 5449.25  204.58
  -2   1   1 5508.15  201.78
  -2  -1  -1 4929.21  197.38
   2  -1   1 5297.57  271.47
  -2  -1   1 5203.98  197.08
  -2   1  -1 5390.26  200.78
   2  -1  -1 5510.15  271.47
  -2   1  -1 5674.13  205.78
   2   1   1 4760.32  268.67
   3   1  -1  454.25   24.20
  -3  -1  -1  458.35   18.00
  -3   1   1  465.85   18.00
  -3  -1  -1  461.15   17.60
   3  -1   1  504.45   24.00
  -3  -1   1  473.15   18.00
  -3  -1   1  465.95   17.60
  -3   1  -1  475.25   17.90
   3   1   1  458.55   24.10
   3  -1  -1  534.35   24.10
  -4  -1  -1  331.87   13.00
  -4   1   1  336.97   13.00
   4   1  -1  345.97   17.20
   4  -1   1  347.27   17.20
  -4   1   1  341.77   12.70
  -4   1  -1  335.97   12.70
   4  -1  -1  363.66   17.30
  -4  -1   1  303.17   12.60
  -4  -1   1  341.17   13.00
   4   1   1  358.86   17.20
  -4   1  -1  338.27   13.00
   5   1  -1   90.39    4.40
  -5   1   1   84.19    3.40
   5  -1   1   86.89    4.50
  -5  -1  -1   83.89    3.60
  -5   1   1   81.69    3.60
  -5  -1  -1   83.29    3.30
  -5  -1   1   80.69    3.30
  -5   1  -1   85.39    3.40
   5  -1  -1   89.59    4.50
   5   1   1   93.59    4.40
  -5   1  -1   82.19    3.50
  -5  -1   1   83.59    3.60
  -6  -1  -1  114.19    4.80
  -6  -1  -1  109.89    4.40
   6   1  -1  116.59    6.00
  -6   1   1  120.49    4.50
   6  -1   1  112.59    6.00
  -6   1   1  114.39    4.70
   6   1   1  121.19    6.00
  -6  -1   1  117.99    4.80
   6  -1  -1  114.19    6.00
  -6   1  -1  111.89    4.70
  -6   1  -1  112.69    4.50
  -6  -1   1  114.79    4.40
  -7  -1  -1   68.29    3.10
  -7   1   1   66.99    3.10
  -7   1   1   67.89    2.80
  -7   1  -1   65.39    3.00
  -7   1  -1   66.29    2.80
   7  -1  -1   63.39    3.70
  -7  -1   1   69.19    3.10
  -8  -1  -1   97.79    4.40
  -8   1   1   98.99    4.40
  -8   1  -1  101.59    4.40
  -8  -1   1   99.39    4.50
  -8   1  -1  103.29    4.10
  -9   1   1   26.40    2.00
  -9  -1  -1   20.50    1.90
  -9  -1   1   24.50    2.00
  -9   1  -1   20.30    1.80
 -10   1   1    2.20    1.10
 -10  -1  -1    0.60    1.10
 -10  -1   1    0.80    1.10
 -10   1  -1    1.20    1.10
   0  -2  -1 1514.55   55.79
   0  -2   1 1471.45   55.59
   0   2  -1 1459.05   54.69
   0   2   1 1477.75   54.79
   1   2  -1  486.35   17.20
   1   2  -1  425.96   23.60
  -1  -2  -1  486.75   18.50
  -1   2   1  463.05   17.60
  -1  -2  -1  480.05   17.60
   1  -2  -1  449.36   23.60
  -1   2  -1  479.15   17.60
  -1  -2   1  474.35   17.60
   2  -2   1 1564.24   79.69
  -2  -2  -1 1499.45   59.19
   2   2  -1 1599.84   79.69
  -2   2   1 1519.45   58.49
  -2   2   1 1651.13   59.29
   2   2   1 1494.45   82.09
  -2  -2   1 1498.45   58.29
  -2   2  -1 1696.93   59.29
   2  -2  -1 1656.23   84.69
   3   2  -1  297.87   13.60
   3  -2   1  264.37   13.70
  -3   2   1  256.37   10.20
  -3  -2  -1  273.77    9.90
  -3   2   1  269.97   10.10
  -3   2  -1  260.37   10.10
  -3   2  -1  254.57   10.20
   3   2   1  269.47   13.60
   3  -2  -1  275.07   13.70
  -3  -2   1  263.47    9.90
   4   2  -1    0.70    0.30
   4  -2   1    0.10    0.30
  -4   2   1   -0.30    0.30
  -4   2   1    0.20    0.40
  -4  -2  -1    0.00    0.40
  -4  -2  -1    0.70    0.20
   4  -2  -1    0.40    0.40
  -4   2  -1    0.40    0.30
  -4   2  -1    0.70    0.40
  -4  -2   1   -0.10    0.40
  -4  -2   1    0.40    0.20
   5  -2   1   86.79    4.50
  -5  -2  -1   84.89    3.60
   5   2  -1   86.79    4.40
  -5   2   1   84.59    3.50
  -5   2   1   85.39    3.40
  -5  -2  -1   83.89    3.20
   5   2   1   85.09    4.30
  -5   2  -1   82.39    3.40
  -5   2  -1   80.79    3.40
  -5  -2   1   78.49    3.50
   5  -2  -1   84.99    4.50
  -6   2   1   16.10    1.10
  -6  -2  -1   12.80    1.40
   6   2  -1   17.80    1.10
  -6  -2  -1   14.60    0.80
   6  -2   1   12.90    1.30
  -6   2   1   15.10    1.20
  -6  -2   1   14.20    1.30
  -6   2  -1   15.70    1.10
   6   2   1   17.70    1.00
  -6   2  -1   13.70    1.20
   6  -2  -1   14.20    1.30
  -7  -2  -1   56.79    2.90
  -7   2   1   57.49    2.80
  -7   2   1   61.39    2.60
  -7   2  -1   61.69    2.80
  -7   2  -1   61.69    2.60
   7  -2  -1   58.69    3.40
  -7  -2   1   60.89    2.90
  -8   2   1   14.90    1.40
  -8   2   1   13.80    1.20
  -8  -2  -1   12.20    1.50
  -8   2  -1   13.40    1.10
  -8  -2   1   12.70    1.50
  -8   2  -1   13.40    1.40
  -9  -2  -1   13.10    1.70
  -9   2   1   13.60    1.50
  -9   2  -1   10.80    1.30
  -9  -2   1   13.10    1.60
 -10  -2  -1   18.00    1.90
 -10  -2   1   17.90    1.90
   0   3   1  339.37   12.80
   0  -3  -1  360.26   13.00
   0  -3   1  335.97   13.00
   0   3  -1  348.67   12.80
   1   3  -1   34.70    1.20
  -1  -3  -1   32.90    1.30
  -1   3   1   32.60    1.30
  -1   3   1   33.00    1.20
   1   3  -1   29.40    1.70
  -1  -3   1   28.80    1.30
   1  -3  -1   26.20    1.70
  -1   3  -1   30.00    1.30
  -2   3   1  321.47   11.80
   2   3  -1  296.27   15.90
   2  -3   1  306.27   15.90
  -2  -3  -1  330.37   11.60
  -2   3  -1  344.77   11.80
   2  -3  -1  310.77   15.90
   2   3   1  283.37   15.90
  -3   3   1  481.65   17.60
  -3  -3  -1  462.35   17.50
   3   3  -1  477.65   23.90
   3  -3   1  458.75   24.00
  -3   3   1  456.85   17.80
  -3  -3  -1  459.45   17.90
   3   3   1  458.95   23.90
  -3  -3   1  474.65   17.90
  -3  -3   1  483.15   17.40
  -3   3  -1  488.75   17.60
   3  -3  -1  485.75   24.00
  -3   3  -1  491.15   17.80
  -4  -3  -1  180.68    7.40
  -4   3   1  192.58    7.30
   4   3  -1  202.28    9.70
  -4  -3  -1  189.78    7.10
  -4   3   1  184.08    7.30
   4  -3   1  192.38    9.80
  -4   3  -1  188.28    7.30
   4   3   1  194.58    9.70
  -4   3  -1  189.58    7.30
  -4  -3   1  186.28    7.00
   4  -3  -1  191.38    9.80
  -4  -3   1  188.38    7.40
  -5   3   1   32.50    1.60
   5  -3   1   28.60    1.90
   5   3  -1   31.00    1.70
  -5   3   1   30.80    1.50
   5   3   1   32.80    1.70
  -5   3  -1   29.80    1.50
  -5   3  -1   30.00    1.50
   5  -3  -1   28.40    1.90
   6   3  -1   47.60    2.50
  -6   3   1   45.60    2.20
  -6   3   1   47.90    2.20
   6  -3   1   43.90    2.70
  -6  -3  -1   43.10    2.30
   6  -3  -1   42.70    2.70
   6   3   1   48.50    2.50
  -6   3  -1   45.20    2.20
  -6  -3   1   47.40    2.40
  -6   3  -1   48.90    2.20
  -7  -3  -1   33.30    2.00
  -7   3   1   35.60    1.80
  -7   3   1   33.50    1.90
  -7   3  -1   33.30    1.70
  -7  -3   1   34.90    2.10
   7  -3  -1   32.70    2.20
  -7   3  -1   32.90    1.80
  -8  -3  -1    5.20    1.10
  -8   3   1    6.80    0.90
  -8   3   1    5.80    1.00
  -8   3  -1    6.10    0.80
  -8   3  -1    4.90    0.90
  -8  -3   1    5.80    1.10
  -9  -3  -1   34.10    2.30
  -9  -3   1   38.80    2.40
  -9   3  -1   35.70    1.90
 -10  -3  -1    0.90    1.10
 -10  -3   1    3.50    1.20
   0  -4   1 1200.18   45.80
   0  -4  -1 1274.17   45.90
   0   4   1 1183.88   45.20
   0   4  -1 1225.08   45.20
  -1   4   1  279.37   11.00
  -1  -4  -1  302.07   11.10
   1   4  -1  262.47   14.90
   1   4  -1  305.47   10.90
  -1   4   1  295.27   11.00
  -1  -4   1  303.97   11.10
  -1   4  -1  305.77   11.00
   2   4  -1   81.29    2.80
  -2  -4  -1   73.09    3.00
  -2   4   1   79.89    2.80
   2   4  -1   71.99    3.90
   2   4   1   67.99    3.90
  -2   4  -1   76.59    3.00
   2  -4  -1   72.09    4.00
  -2  -4   1   65.09    3.00
  -3  -4  -1   19.90    0.80
   3  -4   1   18.10    1.20
  -3   4   1   17.10    1.00
   3   4  -1   18.20    1.10
  -3   4   1   17.80    0.80
  -3  -4  -1   17.10    1.10
  -3   4  -1   16.00    1.00
   3   4   1   16.50    1.10
   3  -4  -1   17.40    1.30
  -3  -4   1   16.80    1.10
  -3   4  -1   17.80    0.80
  -4   4   1   25.80    1.40
  -4  -4  -1   25.00    1.40
  -4   4   1   25.30    1.20
   4  -4   1   24.70    1.60
   4   4  -1   25.80    1.50
  -4  -4  -1   26.40    1.00
  -4   4  -1   25.30    1.30
   4   4   1   26.20    1.50
  -4  -4   1   27.60    1.00
  -4   4  -1   25.20    1.20
   4  -4  -1   24.90    1.70
  -4  -4   1   26.00    1.40
   5   4  -1  177.28    8.70
  -5   4   1  170.28    6.60
  -5   4   1  167.08    6.60
   5  -4   1  167.68    8.80
   5   4   1  171.18    8.70
  -5   4  -1  173.98    6.60
   5  -4  -1  166.28    8.90
  -5   4  -1  175.28    6.60
  -5  -4   1  156.68    6.80
  -6   4   1   58.59    2.70
  -6  -4  -1   59.69    2.90
   6   4  -1   61.29    3.30
   6  -4   1   58.99    3.40
  -6   4   1   60.89    2.70
  -6   4  -1   61.59    2.70
  -6  -4   1   61.29    2.90
  -6   4  -1   59.79    2.60
   6  -4  -1   57.89    3.50
   6   4   1   60.39    3.20
  -7   4   1   38.10    1.90
  -7  -4  -1   37.20    2.20
   7  -4  -1   34.60    2.40
  -7   4  -1   37.30    1.90
  -7  -4   1   37.00    2.20
  -8   4   1    6.40    0.90
  -8  -4  -1    7.20    1.20
  -8   4  -1    7.70    0.90
  -8  -4   1    7.50    1.20
  -9  -4  -1    3.10    1.10
  -9   4   1    3.10    0.90
  -9  -4   1    3.80    1.20
  -9   4  -1    2.90    0.90
 -10  -4  -1    8.60    1.40
 -10  -4   1   10.90    1.50
   0   5  -1 1673.43   62.09
   0  -5   1 1658.33   62.99
   0   5   1 1659.43   62.19
   0  -5  -1 1718.23   62.99
  -1   5   1  244.68    9.60
  -1  -5  -1  249.68    9.70
   1   5  -1  237.58   13.00
   1   5  -1  266.27    9.50
  -1   5   1  266.67    9.60
   1   5   1  255.37    9.50
  -1   5  -1  262.47    9.60
  -1  -5   1  259.77    9.70
   2   5  -1  167.98    9.20
  -2   5   1  184.48    6.80
  -2  -5  -1  179.48    6.90
   2   5  -1  186.98    6.60
  -2  -5   1  180.08    6.90
  -2   5  -1  184.68    6.80
   2  -5  -1  174.48    9.20
   2   5   1  166.68    9.20
   3   5  -1  319.47   16.60
   3   5  -1  344.37   12.10
  -3  -5  -1  326.17   12.50
  -3   5   1  327.37   12.30
  -3   5  -1  330.07   12.30
   3  -5  -1  330.27   16.70
   3   5   1  303.77   16.60
  -3  -5   1  329.67   12.50
   4  -5   1  269.27   14.00
  -4  -5  -1  277.07   10.60
  -4   5   1  275.97   10.40
   4   5  -1  267.57   13.90
  -4  -5  -1  289.57   10.10
  -4   5   1  267.47   10.30
   4  -5  -1  269.27   14.00
  -4  -5   1  270.67   10.60
   4   5   1  262.07   13.90
  -4   5  -1  272.97   10.30
  -5   5   1   72.89    3.20
   5  -5   1   71.69    4.10
  -5   5   1   71.69    3.00
   5   5  -1   76.49    3.90
  -5  -5  -1   72.79    3.30
   5  -5  -1   72.89    4.10
   5   5   1   76.09    3.90
  -5  -5   1   74.69    3.30
  -5   5  -1   75.79    3.20
  -6   5   1  156.58    6.20
   6   5  -1  167.68    8.10
  -6  -5  -1  156.28    6.40
   6  -5   1  154.18    8.30
   6   5   1  161.58    8.10
  -6   5  -1  155.98    6.20
  -6  -5   1  158.78    6.50
   6  -5  -1  146.79    8.30
  -7   5   1   29.80    1.80
  -7  -5  -1   30.60    2.00
  -7  -5   1   33.10    2.10
  -7   5  -1   29.40    1.80
   7  -5  -1   30.10    2.20
  -8  -5  -1    6.30    1.20
  -8   5   1    6.70    1.00
  -8   5  -1    7.70    1.00
  -8  -5   1    6.70    1.20
  -9   5   1   37.30    2.10
  -9  -5  -1   36.40    2.50
  -9   5  -1   37.00    2.10
  -9  -5   1   39.60    2.50
   0   6   1  848.92   31.40
   0  -6  -1  841.02   31.80
   0  -6   1  859.21   31.80
   0   6  -1  842.92   31.40
   1   6  -1   54.69    3.30
   1   6  -1   60.99    2.40
  -1   6   1   60.29    2.50
  -1   6  -1   60.79    2.50
   1   6   1   59.89    2.40
  -2  -6  -1   47.60    2.10
  -2   6   1   49.40    2.10
   2   6  -1   45.20    2.70
   2   6  -1   51.09    1.90
  -2  -6   1   45.80    2.10
   2   6   1   44.60    2.70
  -2   6  -1   48.00    2.10
   2   6   1   47.10    1.90
  -3  -6  -1  327.57   12.40
   3   6  -1  336.57   11.90
   3   6  -1  309.87   16.40
  -3  -6   1  328.77   12.40
  -3   6  -1  323.77   12.20
   3   6   1  305.67   16.40
   3  -6  -1  321.67   16.50
  -4  -6  -1  116.99    4.70
   4   6  -1  113.49    6.00
   4  -6  -1  112.09    6.20
   4   6   1  109.59    6.00
  -4  -6   1  117.59    4.70
   5   6  -1  164.68    8.30
  -5  -6  -1  163.38    6.60
  -5   6   1  164.28    6.40
  -5   6  -1  159.18    6.40
   5   6   1  162.78    8.30
  -5  -6   1  157.48    6.60
   5  -6  -1  157.48    8.60
  -6   6   1  177.08    7.10
  -6  -6  -1  173.78    7.20
   6   6  -1  179.88    9.20
   6   6   1  185.28    9.20
  -6   6  -1  177.98    7.00
   6  -6  -1  171.38    9.40
  -6  -6   1  176.88    7.20
  -7   6   1   72.49    3.30
  -7  -6  -1   74.79    3.60
   7  -6  -1   71.19    4.30
  -7   6  -1   74.19    3.30
  -7  -6   1   79.69    3.60
  -8  -6  -1   16.70    1.70
  -8   6   1   13.30    1.40
  -8   6  -1   14.50    1.40
  -8  -6   1   14.10    1.70
  -9  -6  -1    4.80    1.30
  -9   6   1    5.30    1.00
  -9   6  -1    4.30    1.00
  -9  -6   1    4.20    1.20
 -10   6   1   -1.10    0.90
   0   7   1   32.00    1.50
   0   7  -1   33.00    1.50
   0  -7   1   30.20    1.30
   0  -7  -1   31.80    1.30
   1   7  -1   19.20    1.00
   1   7  -1   20.50    1.50
  -1   7   1   19.40    1.20
  -1   7  -1   19.80    1.10
   1   7   1   19.70    1.10
  -2  -7  -1  271.97   10.30
  -2   7   1  270.97   10.20
   2   7  -1  274.87   10.00
   2   7  -1  262.47   13.80
  -2  -7   1  266.77   10.30
   2   7   1  270.17   10.00
   2   7   1  252.67   13.80
  -2   7  -1  274.07   10.20
   3   7  -1  140.19    7.50
  -3  -7  -1  143.89    5.70
  -3   7   1  145.09    5.70
   3   7   1  137.79    7.50
  -3  -7   1  144.99    5.70
  -3   7  -1  138.39    5.60
   3   7   1  144.29    5.40
   4   7  -1  101.49    5.60
  -4   7   1  102.69    4.30
  -4  -7  -1  106.69    4.40
  -4  -7   1  107.69    4.40
  -4   7  -1  103.89    4.30
   4   7   1  104.09    5.60
  -5   7   1  128.49    5.30
   5   7  -1  130.69    6.80
  -5  -7  -1  128.89    5.40
  -5   7  -1  130.59    5.30
   5   7   1  133.69    6.80
   5  -7  -1  123.99    7.00
  -5  -7   1  129.19    5.40
  -6   7   1  137.89    5.60
  -6  -7  -1  133.59    5.80
   6   7  -1  148.19    7.20
   6  -7  -1  131.79    7.50
   6   7   1  143.39    7.20
  -6   7  -1  129.19    5.60
  -6  -7   1  133.09    5.80
  -7  -7  -1    4.00    1.20
  -7   7   1    6.30    1.00
  -7  -7   1    4.70    1.20
  -7   7  -1    6.20    1.00
   7  -7  -1    6.90    1.20
  -8  -7  -1   18.00    1.90
  -8   7   1   19.30    1.60
  -8  -7   1   18.10    1.90
  -8   7  -1   17.50    1.50
  -9  -7  -1   -1.80    1.10
  -9   7   1    0.30    0.90
  -9   7  -1    1.70    0.90
  -9  -7   1    1.30    1.20
   0   8  -1  103.59    4.10
   0   8   1  105.89    4.20
   1   8  -1   92.89    5.80
   1   8  -1  113.49    4.20
  -1  -8  -1  109.49    4.20
  -1   8   1  112.29    4.40
   1   8   1  114.09    4.30
  -1   8  -1  112.89    4.30
  -1  -8   1  102.39    4.30
  -2  -8  -1   96.89    4.00
   2   8  -1   97.19    5.30
   2   8  -1   98.59    3.80
  -2   8   1   99.79    4.00
  -2  -8   1   95.19    4.00
   2   8   1   96.79    5.30
  -2   8  -1   93.29    4.00
   2   8   1  100.79    3.80
  -3  -8  -1   87.29    3.80
   3   8  -1   88.99    4.90
  -3   8   1   86.39    3.80
  -3   8  -1   87.19    3.80
  -3  -8   1   89.09    3.80
   3   8   1   90.49    4.90
  -4   8   1   68.39    3.10
  -4  -8  -1   71.39    3.20
   4   8  -1   70.49    3.90
  -4   8  -1   69.29    3.10
  -4  -8   1   70.59    3.20
   4   8   1   69.89    3.90
   5   8  -1   26.20    1.80
  -5   8   1   24.50    1.70
  -5  -8  -1   20.00    1.70
  -5  -8   1   22.70    1.70
   5   8   1   24.90    1.80
  -5   8  -1   22.70    1.70
  -6  -8  -1    6.80    1.20
  -6   8   1    7.50    1.10
   6   8  -1    8.90    1.30
   6   8   1   11.30    1.30
  -6  -8   1    7.40    1.20
  -6   8  -1    7.50    1.10
  -7  -8  -1   12.70    1.50
  -7   8   1   12.90    1.40
  -7  -8   1   11.50    1.50
  -7   8  -1   13.80    1.30
  -8  -8  -1   -0.70    1.10
  -8   8   1   -0.70    0.90
  -8   8  -1    0.00    0.80
  -8  -8   1   -2.00    1.00
  -9   8   1    3.90    1.10
   0   9  -1   34.80    1.60
   0   9   1   33.50    1.70
   0   9  -1   29.80    2.20
   1   9  -1   34.60    2.40
   1   9  -1   38.80    1.80
  -1   9   1   35.60    1.90
  -1   9  -1   37.70    1.80
   1   9   1   35.50    2.50
   1   9   1   39.30    1.80
   2   9  -1   57.39    3.40
  -2  -9  -1   54.69    2.50
  -2   9   1   55.89    2.60
   2   9   1   58.89    3.50
  -2   9  -1   57.09    2.60
   2   9   1   60.99    2.50
  -2  -9   1   53.39    2.50
  -3   9   1   51.59    2.40
  -3  -9  -1   51.19    2.40
   3   9  -1   52.19    3.10
  -3   9  -1   46.60    2.40
  -3  -9   1   50.59    2.40
   3   9   1   48.50    3.10
  -4   9   1   60.49    2.80
   4   9  -1   60.19    3.50
  -4  -9  -1   60.19    2.80
  -4   9  -1   56.59    2.80
  -4  -9   1   63.69    2.90
   4   9   1   59.29    3.50
  -5  -9  -1   75.29    3.50
   5   9  -1   77.39    4.30
  -5   9   1   77.99    3.50
  -5   9  -1   73.09    3.40
  -5  -9   1   76.39    3.50
   5   9   1   76.59    4.30
   6   9  -1    3.60    0.80
  -6  -9  -1    2.30    1.00
  -6   9   1    3.00    0.90
  -6   9  -1    2.90    0.90
  -6  -9   1    3.40    1.10
  -7  -9  -1    3.10    1.10
  -7   9   1    3.30    1.00
  -7  -9   1    1.50    1.10
  -7   9  -1    2.40    0.90
  -8  -9  -1   -0.70    1.10
  -8   9   1    1.20    0.90
  -8  -9   1   -1.40    1.10
  -8   9  -1    1.40    0.90
   0  10  -1    1.40    0.70
   0  10   1    1.50    0.60
   0  10  -1    0.90    0.60
  -1  10   1    1.90    0.70
   1  10  -1    2.10    0.90
   1  10  -1    2.70    0.60
   1  10   1    2.70    0.60
  -1  10  -1    2.00    0.60
   1  10   1    2.90    0.80
   2  10  -1    4.20    1.00
  -2  10   1    3.60    0.80
   2  10   1    3.70    0.90
  -2  10  -1    3.20    0.70
   3  10  -1   10.90    1.50
  -3 -10  -1    8.30    0.90
  -3  10   1    9.30    1.10
  -3  10  -1    9.50    1.10
   3  10   1   11.70    1.50
  -3 -10   1    9.20    1.00
  -4  10   1   28.50    1.70
   4  10  -1   30.00    2.20
  -4 -10  -1   27.40    1.80
  -4 -10   1   27.20    1.90
   4  10   1   29.30    2.10
  -4  10  -1   27.70    1.70
  -5 -10  -1   37.20    2.20
   5  10  -1   39.40    2.60
  -5  10   1   38.60    2.20
   5  10   1   40.10    2.60
  -5  10  -1   37.20    2.20
  -5 -10   1   39.00    2.20
   6  10  -1   26.00    1.90
  -6 -10  -1   24.30    1.90
  -6  10   1   24.60    1.80
  -6  10  -1   24.40    1.70
  -6 -10   1   25.70    1.90
  -7 -10  -1    8.70    1.30
  -7  10   1    9.00    1.20
  -7  10  -1   10.90    1.40
  -7 -10   1    8.00    1.30
  -8 -10  -1   -1.20    1.10
  -8 -10   1   -0.80    1.10
   0  11  -1    1.20    0.80
   0  11  -1    2.00    0.60
   1  11  -1    0.20    0.70
  -1  11   1    0.20    0.60
   1  11   1    0.00    0.80
  -1  11  -1    0.60    0.70
   2  11  -1   10.80    1.50
  -2  11   1   11.70    1.20
  -2  11  -1   11.40    1.10
   2  11   1   10.10    1.50
   3  11  -1    2.30    0.90
  -3  11   1    2.70    0.80
  -3  11  -1    2.60    0.80
   3  11   1    1.30    0.90
  -4  11   1   15.00    1.40
   4  11  -1   16.70    1.70
   4  11   1   15.90    1.70
  -4  11  -1   14.60    1.30
   5  11  -1   34.10    2.40
  -5 -11  -1   33.10    2.00
  -5  11   1   34.50    2.00
  -5 -11   1   33.30    2.00
   5  11   1   34.60    2.40
  -5  11  -1   30.20    1.90
  -6 -11  -1   21.30    1.90
  -6  11   1   19.50    1.60
   6  11  -1   21.20    1.90
  -6 -11   1   22.50    1.90
  -6  11  -1   22.90    1.70
  -7  11   1    1.60    1.00
  -7 -11  -1   -0.20    1.10
  -7  11  -1    1.20    1.00
  -7 -11   1   -0.10    1.10
   0  12  -1    0.60    0.80
   0  12   1    0.40    0.80
   0  12   1   -0.30    0.60
   1  12  -1    3.90    1.00
  -1  12   1    4.70    0.80
  -1  12  -1    2.70    0.90
   1  12   1    3.90    1.00
  -1  12  -1    3.40    0.80
   2  12  -1    1.40    1.00
  -2  12   1    2.60    0.80
  -2  12  -1    1.50    0.80
   2  12   1    1.20    1.00
   3  12  -1   40.10    2.80
  -3  12   1   38.70    2.20
   3  12   1   38.50    2.80
  -3  12  -1   37.10    2.10
   4  12  -1    5.70    1.20
  -4  12   1    6.80    1.00
  -4  12  -1    7.10    1.10
   4  12   1    6.40    1.20
   5  12  -1   17.50    1.80
  -5  12   1   15.70    1.60
   5  12   1   17.90    1.80
  -5  12  -1   18.00    1.60
   6  12  -1   18.70    2.00
  -6  12   1   16.20    1.50
  -6  12  -1   14.80    1.50
   0  13   1   19.60    1.90
   0  13  -1   19.50    1.90
  -1  13   1    4.90    1.10
   1  13  -1    6.30    1.30
  -1  13   1    7.30    1.00
  -1  13  -1    6.70    1.20
   1  13   1    6.60    1.20
   2  13  -1   42.30    2.90
  -2  13   1   39.40    2.20
   2  13   1   39.20    2.90
  -2  13  -1   38.80    2.10
  -2  13  -1   32.30    2.70
  -3  13   1   30.60    2.00
   3  13  -1   30.10    2.60
   3  13   1   30.40    2.50
  -3  13  -1   29.20    1.90
  -4  13   1   15.80    1.50
   4  13  -1   14.90    1.80
  -4  13  -1   14.20    1.50
   4  13   1   16.50    1.90
   5  13  -1    3.20    1.20
  -5  13   1    3.50    1.10
   5  13   1    3.60    1.20
  -5  13  -1    2.00    1.00
   0  14  -1   54.99    3.60
   0  14   1   54.89    3.70
   1  14  -1   24.40    2.30
  -1  14   1   17.60    2.00
   1  14   1   22.70    2.20
  -1  14  -1   21.00    2.10
  -2  14   1   20.80    1.60
   2  14  -1   18.30    2.20
  -2  14  -1   15.40    1.90
   2  14   1   16.20    2.10
  -2  14  -1   19.20    1.60
  -3  14   1   22.70    1.80
   3  14  -1   24.70    2.40
  -3  14  -1   23.50    1.80
   3  14   1   19.50    2.30
  -3  14  -1   19.60    2.10
   4  14  -1   15.60    2.20
  -4  14   1   17.50    1.70
  -4  14  -1   15.80    1.70
   4  14   1   16.70    2.10
   5  14   1    8.90    1.60
   0  15   1   16.70    2.00
   0  15  -1   18.90    2.10
  -1  15   1   16.30    1.90
   1  15  -1   18.20    2.30
   1  15   1   18.30    2.20
  -1  15  -1   18.20    2.20
  -2  15   1    9.10    1.50
   2  15  -1    9.80    1.70
  -2  15  -1    9.30    1.60
   2  15   1   10.00    1.60
  -3  15   1   15.00    1.70
  -3  15  -1   13.90    1.50
   0   0  -2  764.32   29.70
   0   0   2  758.22   30.30
  -1   0  -2 1721.83   68.09
  -1   0  -2 1830.92   66.89
   2   0   2 2926.71  136.19
  -2   0   2 2729.13   99.19
   2   0  -2 2605.94  138.79
  -2   0  -2 2494.35   99.09
  -2   0   2 2656.43  101.09
  -2   0  -2 2688.13  101.09
  -3   0  -2 2127.29   85.59
  -3   0   2 2192.58   85.59
   3   0   2 2441.26  114.39
   3   0  -2 2335.87  114.49
  -3   0   2 2236.68   83.89
   4   0  -2   62.29    3.10
  -4   0  -2   57.29    2.50
   4   0   2   62.09    3.10
  -4   0  -2   55.39    2.30
  -4   0   2   54.59    2.50
  -5   0   2   87.39    3.50
  -5   0  -2   86.99    3.50
   5   0   2   90.29    4.60
   5   0  -2   94.19    4.70
  -5   0   2   88.89    3.80
  -5   0  -2   89.79    3.70
   6   0  -2    2.10    0.50
  -6   0  -2    0.50    0.50
  -6   0   2    1.40    0.70
  -6   0   2    2.00    0.50
  -7   0   2    9.20    1.20
  -7   0  -2    7.90    1.00
   7   0  -2    9.30    1.00
  -7   0  -2    6.70    0.80
  -8   0   2   62.19    3.10
  -8   0  -2   62.79    3.10
  -9   0  -2  107.99    4.90
  -9   0   2  117.19    5.00
 -10   0  -2    7.40    1.30
 -10   0   2    7.90    1.30
   0   1   2 2086.39   79.79
   0   1  -2 2104.89   77.99
   0  -1   2 2132.69   79.89
   0  -1  -2 2007.30   78.99
   0  -1  -2 2225.38  108.29
   0   1  -2 1909.51  106.79
  -1  -1  -2  789.32   32.10
  -1   1   2  814.22   31.10
  -1   1   2  837.02   30.70
  -1  -1  -2  779.22   31.10
  -1  -1   2  852.11   31.10
  -1   1  -2  867.81   31.10
   2   1  -2 2808.02  150.18
   2  -1   2 2844.52  147.49
  -2   1   2 2951.50  108.29
  -2  -1  -2 2779.12  110.09
  -2   1   2 2900.61  110.09
  -2   1  -2 2847.02  108.19
   2   1   2 2805.62  148.79
  -2  -1   2 2984.90  107.89
   2  -1  -2 3328.67  155.08
  -2   1  -2 3033.20  110.09
  -3  -1  -2  823.82   34.20
  -3   1   2  885.51   33.10
  -3  -1  -2  861.11   33.10
   3   1  -2  853.51   44.60
   3  -1   2  894.11   44.40
  -3  -1   2  885.31   33.10
  -3  -1   2  882.71   32.50
  -3   1  -2  883.81   33.00
   3   1   2  855.91   44.40
   3  -1  -2  966.60   45.50
   4   1  -2  158.78    7.90
  -4   1   2  157.08    5.90
   4  -1   2  160.38    7.90
  -4  -1  -2  155.58    6.10
  -4   1   2  155.28    6.10
  -4  -1   2  152.18    6.10
   4   1   2  163.58    7.90
  -4   1  -2  149.09    5.90
  -4   1  -2  149.59    6.00
  -4  -1   2  145.79    5.80
   4  -1  -2  161.38    8.00
  -5   1   2  138.09    5.40
  -5  -1  -2  136.79    5.30
  -5   1   2  133.39    5.50
   5  -1   2  137.09    7.10
  -5  -1  -2  137.49    5.60
   5   1  -2  147.89    7.10
   5  -1  -2  142.89    7.20
  -5   1  -2  134.99    5.30
  -5  -1   2  135.69    5.60
   5   1   2  147.39    7.10
  -5   1  -2  134.49    5.50
   6   1  -2   67.09    3.50
  -6   1   2   65.59    2.90
  -6   1   2   68.59    2.70
  -6  -1  -2   64.89    3.00
  -6  -1  -2   62.29    2.60
  -6   1  -2   63.19    2.90
  -6  -1   2   66.09    3.00
  -6  -1   2   64.49    2.60
   6  -1  -2   64.89    3.60
  -6   1  -2   65.09    2.70
  -7  -1  -2   53.29    2.20
   7   1  -2   56.49    3.00
  -7   1   2   52.39    2.40
  -7   1   2   51.89    2.60
  -7  -1  -2   52.39    2.60
  -7  -1   2   54.59    2.70
  -7   1  -2   54.49    2.30
   7  -1  -2   56.39    3.10
  -7   1  -2   52.49    2.60
  -8   1   2   29.10    1.90
  -8  -1  -2   29.90    2.00
  -8   1  -2   27.80    2.00
  -8   1  -2   28.90    1.50
  -8  -1   2   30.20    2.00
  -9  -1  -2   59.59    3.10
  -9   1   2   60.99    3.00
  -9  -1   2   59.69    3.10
  -9   1  -2   55.49    3.00
 -10   1   2    3.20    1.20
 -10  -1  -2    4.20    1.20
 -10   1  -2    4.30    1.10
 -10  -1   2    4.30    1.20
   0   2  -2   87.19    3.20
   0  -2   2   85.79    3.20
   0  -2  -2   81.89    4.30
   0   2  -2   75.39    4.30
   0  -2  -2   90.99    3.20
   1  -2   2   19.40    0.80
  -1  -2  -2   20.90    0.90
  -1  -2  -2   19.20    0.80
   1   2  -2   19.10    0.70
  -1   2   2   19.40    0.80
  -1  -2   2   21.80    0.90
  -1   2  -2   21.00    0.90
   2   2  -2  547.55   26.50
  -2  -2  -2  511.75   20.70
  -2   2   2  450.75   19.40
  -2   2   2  551.14   19.70
   2  -2  -2  561.34   26.50
   2   2   2  471.85   26.50
  -2   2  -2  572.04   19.70
  -3   2   2  847.72   32.10
  -3   2   2  872.01   31.60
   3   2  -2  888.71   43.50
   3  -2   2  824.92   43.20
  -3  -2  -2  860.51   33.20
  -3   2  -2  840.02   31.60
  -3   2  -2  860.71   32.10
  -3  -2   2  810.82   31.50
   3  -2  -2  898.71   43.50
   3   2   2  852.31   43.30
   4  -2   2   93.39    5.00
  -4   2   2   94.99    3.80
  -4  -2  -2   90.19    3.90
  -4   2   2   95.49    3.80
   4   2  -2   98.79    4.90
  -4  -2   2   89.09    3.60
   4  -2  -2  100.59    5.00
  -4   2  -2   96.79    3.70
  -4   2  -2   97.39    3.80
   4   2   2   93.89    4.90
   5   2  -2   86.09    4.20
  -5   2   2   84.09    3.30
  -5   2   2   81.49    3.40
  -5  -2  -2   84.89    3.10
   5  -2   2   79.99    4.30
  -5  -2  -2   82.59    3.50
   5  -2  -2   78.49    4.40
   5   2   2   81.79    4.20
  -5  -2   2   70.69    3.40
  -5   2  -2   79.29    3.30
  -5   2  -2   79.59    3.30
  -6   2   2  292.67   11.60
  -6   2   2  307.17   11.40
   6   2  -2  302.17   15.30
  -6  -2  -2  302.47   11.20
  -6  -2  -2  299.57   11.70
  -6   2  -2  296.57   11.60
   6  -2  -2  296.37   15.40
  -6   2  -2  301.27   11.30
  -6  -2   2  305.67   11.70
  -7   2   2   12.60    1.30
  -7  -2  -2    9.50    1.10
  -7   2   2   12.20    1.10
   7   2  -2   11.70    1.00
  -7   2  -2   11.50    1.20
  -7   2  -2   11.90    1.00
  -7  -2   2   10.80    1.40
   7  -2  -2   12.60    1.20
  -8   2   2   35.20    1.80
  -8   2   2   35.80    2.10
  -8  -2  -2   34.60    2.20
  -8   2  -2   35.40    2.10
  -8   2  -2   36.60    1.80
  -8  -2   2   35.70    2.20
  -9   2   2   20.20    1.70
  -9  -2  -2   17.00    1.80
  -9   2  -2   16.40    1.60
  -9  -2   2   18.40    1.80
 -10  -2  -2    2.50    1.20
 -10  -2   2    4.10    1.20
   0  -3   2  121.99    4.50
   0   3  -2  103.29    6.00
   0  -3  -2  122.39    4.50
   0   3  -2  121.59    4.40
   1  -3   2  269.37   10.50
  -1  -3  -2  285.17   10.50
   1   3  -2  278.37   10.20
  -1   3   2  264.07   10.40
  -1  -3   2  285.57   10.50
  -1   3  -2  279.87   10.30
  -2  -3  -2  279.27   10.00
  -2   3   2  279.47   10.20
   2   3  -2  261.77   13.70
   2  -3  -2  275.47   13.70
  -2   3  -2  283.67   10.10
   2   3   2  237.28   13.70
   3   3  -2  187.78    9.00
  -3   3   2  178.08    6.80
  -3   3   2  183.98    6.70
   3  -3   2  170.38    9.10
  -3  -3  -2  172.48    6.80
  -3  -3  -2  176.98    6.60
  -3   3  -2  174.38    6.70
  -3   3  -2  180.28    6.70
  -3  -3   2  177.68    6.90
   3  -3  -2  179.78    9.10
   3   3   2  161.28    9.00
  -4   3   2   93.19    3.70
  -4  -3  -2   82.59    3.70
   4  -3   2   90.19    4.80
  -4   3   2   90.59    3.60
   4   3  -2  101.49    4.70
   4   3   2   93.29    4.70
  -4   3  -2   89.89    3.60
   4  -3  -2   89.69    4.90
  -4  -3   2   87.39    3.80
  -4  -3   2   92.19    3.40
  -4   3  -2   91.69    3.60
  -5   3   2   35.70    1.70
  -5   3   2   36.90    1.80
   5   3  -2   36.90    2.10
   5  -3   2   34.80    2.20
  -5  -3  -2   36.80    1.50
   5   3   2   38.20    2.00
  -5   3  -2   37.50    1.70
   5  -3  -2   37.60    2.30
  -5   3  -2   37.30    1.70
   6   3  -2   69.59    3.70
  -6   3   2   67.69    3.00
   6  -3   2   65.49    3.80
  -6   3   2   71.99    3.00
  -6  -3  -2   69.09    3.20
  -6   3  -2   71.99    3.00
   6  -3  -2   68.79    3.90
  -6   3  -2   71.19    3.00
  -6  -3   2   74.99    3.20
  -7   3   2   20.40    1.40
  -7  -3  -2   18.20    1.50
   7   3  -2   19.80    1.40
  -7   3   2   18.20    1.40
  -7  -3   2   20.40    1.50
   7  -3  -2   19.40    1.60
  -7   3  -2   20.70    1.30
  -7   3  -2   18.80    1.40
  -8   3   2    1.90    0.70
  -8  -3  -2    2.00    1.00
  -8   3   2    1.90    0.90
  -8  -3   2    1.80    1.00
  -8   3  -2    2.40    0.70
  -9  -3  -2   28.20    2.10
  -9  -3   2   30.40    2.20
  -9   3  -2   29.60    1.80
 -10  -3  -2    0.90    1.10
 -10  -3   2    1.90    1.10
   0   4  -2    1.00    0.30
   0   4   2    2.30    0.30
   0  -4   2    2.10    0.20
   0  -4  -2    1.40    0.20
   1   4  -2  338.77   12.50
  -1  -4  -2  346.07   12.80
  -1   4   2  313.77   12.70
  -1   4   2  333.97   12.60
  -1   4  -2  346.97   12.60
  -1  -4   2  345.97   12.80
   2  -4   2   43.70    1.70
  -2   4   2   43.20    1.70
  -2  -4  -2   46.10    1.90
   2   4  -2   39.60    2.40
  -2  -4  -2   45.80    1.70
   2   4   2   39.60    2.40
  -2   4  -2   45.90    1.80
  -2  -4   2   45.50    1.90
   2  -4  -2   42.70    2.50
   3   4  -2   88.69    4.50
  -3  -4  -2   83.59    3.50
  -3   4   2   87.59    3.40
  -3  -4  -2   91.69    3.30
  -3   4   2   87.89    3.50
   3  -4  -2   88.39    4.70
   3   4   2   78.29    4.50
  -3  -4   2   87.89    3.60
  -3   4  -2   86.99    3.30
   4   4  -2   10.90    0.80
  -4   4   2   10.50    0.70
  -4  -4  -2   10.40    0.50
  -4  -4  -2    9.20    0.90
  -4   4   2   10.10    0.90
   4  -4   2   10.30    0.90
  -4   4  -2    9.20    0.80
   4  -4  -2    8.40    1.00
   4   4   2    8.50    0.80
  -4   4  -2    7.60    0.70
  -4  -4   2    8.10    0.90
  -5  -4  -2   25.90    1.10
   5  -4   2   26.10    1.70
   5   4  -2   28.90    1.60
  -5  -4  -2   21.90    1.50
  -5   4   2   26.90    1.40
  -5   4   2   29.20    1.50
   5   4   2   27.30    1.60
  -5   4  -2   27.30    1.50
  -5   4  -2   25.70    1.30
   5  -4  -2   26.20    1.80
  -5  -4   2   26.30    1.60
  -6   4   2  122.89    5.10
   6   4  -2  124.99    6.50
  -6  -4  -2  125.49    5.30
   6  -4   2  120.59    6.70
  -6   4   2  127.19    5.10
  -6   4  -2  127.29    5.00
   6  -4  -2  123.29    6.70
  -6  -4   2  132.19    5.30
  -6   4  -2  130.69    5.00
  -7  -4  -2    0.10    0.80
   7   4  -2    0.60    0.50
  -7   4   2    0.90    0.60
   7  -4  -2    2.30    0.70
  -7   4  -2    0.60    0.60
  -7  -4   2    0.20    0.80
  -8   4   2   32.30    1.90
  -8  -4  -2   35.80    2.20
  -8   4  -2   34.40    1.90
  -8  -4   2   33.80    2.10
  -9   4   2    6.90    1.00
  -9  -4  -2    4.80    1.20
  -9   4  -2    5.10    0.90
  -9  -4   2    6.50    1.20
   0   5   2    4.40    0.60
   0  -5   2    4.50    0.40
   0   5  -2    5.00    0.70
   0   5  -2    3.90    0.50
   0  -5  -2    3.70    0.30
  -1   5   2  239.38    9.30
   1   5  -2  253.07    9.20
  -1   5   2  254.47    9.40
  -1   5  -2  253.57    9.30
  -1  -5   2  242.78    9.50
   2   5  -2  241.98    8.60
  -2  -5  -2  237.68    8.90
  -2   5   2  234.38    8.80
   2   5  -2  221.68   11.90
  -2   5   2  236.48    8.80
   2   5   2  214.98   11.90
  -2  -5   2  238.38    8.90
   2  -5  -2  229.98   12.00
  -2   5  -2  239.78    8.80
  -3  -5  -2   29.60    1.10
  -3   5   2   27.30    1.10
  -3  -5  -2   26.40    1.40
   3   5  -2   27.00    1.60
  -3   5   2   26.20    1.30
  -3   5  -2   24.10    1.00
   3   5   2   25.00    1.60
   3  -5  -2   25.90    1.80
  -3   5  -2   24.10    1.30
  -3  -5   2   26.60    1.40
  -4   5   2    1.30    0.40
  -4   5   2    0.80    0.50
  -4  -5  -2   -0.30    0.60
   4   5  -2    1.40    0.50
  -4  -5   2    0.70    0.50
   4   5   2    1.40    0.40
   4  -5  -2    1.60    0.60
   5   5  -2   55.99    3.10
  -5   5   2   54.79    2.60
  -5   5   2   53.19    2.40
  -5  -5  -2   56.39    2.60
  -5   5  -2   57.69    2.50
   5  -5  -2   56.09    3.30
   5   5   2   57.09    3.00
  -5  -5   2   56.39    2.70
   6   5  -2   13.90    1.20
  -6  -5  -2   13.30    1.30
  -6   5   2   16.50    1.30
  -6  -5   2   16.20    1.40
  -6   5  -2   13.00    1.20
   6  -5  -2   14.10    1.40
  -7   5   2   53.69    2.60
  -7  -5  -2   58.99    2.80
   7   5  -2   54.99    3.10
  -7  -5   2   55.79    2.80
   7  -5  -2   53.59    3.40
  -7   5  -2   56.79    2.60
  -8  -5  -2    0.70    1.00
  -8   5   2    1.60    0.80
  -8  -5   2    0.60    1.00
  -8   5  -2    2.80    0.80
  -9  -5  -2    6.30    1.30
  -9   5   2    5.30    1.00
  -9   5  -2    4.70    1.00
  -9  -5   2    5.90    1.30
 -10   5  -2   12.20    1.30
   0   6   2  127.19    4.80
   0   6  -2  118.69    6.50
   0   6  -2  124.19    4.70
   0  -6   2  126.99    4.70
   0  -6  -2  120.99    4.70
   1   6  -2  455.55   17.00
  -1   6   2  468.15   17.10
  -1   6   2  422.86   17.20
  -1   6  -2  476.25   17.10
   1   6   2  472.75   17.10
  -2   6   2  274.87   10.10
  -2  -6  -2  272.17   10.20
   2   6  -2  268.37    9.90
   2   6  -2  254.27   13.60
  -2  -6   2  271.47   10.20
   2   6   2  252.07   13.70
  -2   6  -2  272.67   10.10
  -3  -6  -2  240.98    9.20
   3   6  -2  233.88   12.20
   3  -6  -2  236.28   12.30
   3   6   2  229.08   12.20
  -3  -6   2  239.58    9.20
  -3   6  -2  242.58    9.00
  -4   6   2   19.10    1.30
   4   6  -2   23.40    1.50
  -4  -6  -2   20.70    1.40
   4  -6  -2   21.20    1.70
   4   6   2   20.70    1.40
  -4  -6   2   19.60    1.40
  -5  -6  -2   17.30    1.50
   5   6  -2   20.30    1.40
  -5   6   2   17.60    1.30
  -5   6  -2   17.60    1.30
   5  -6  -2   17.40    1.60
   5   6   2   19.50    1.40
  -5  -6   2   16.90    1.50
   6   6  -2   26.10    1.70
  -6   6   2   23.50    1.60
  -6  -6  -2   21.40    1.80
  -6   6  -2   20.80    1.60
   6  -6  -2   23.90    2.00
  -6  -6   2   24.90    1.80
   7   6  -2   11.00    1.20
  -7   6   2   11.00    1.30
  -7  -6  -2   10.90    1.30
   7  -6  -2   12.10    1.60
  -7  -6   2   10.90    1.40
  -7   6  -2   11.30    1.30
  -8   6   2   15.80    1.50
  -8  -6  -2   15.40    1.60
  -8  -6   2   14.70    1.60
  -8   6  -2   16.40    1.50
  -9   6   2   31.70    2.00
  -9  -6  -2   33.90    2.30
  -9   6  -2   30.90    2.00
  -9  -6   2   33.10    2.40
   0   7  -2  132.89    7.30
   0   7   2  146.69    5.40
   0  -7   2  137.59    5.30
   0  -7  -2  135.99    5.30
   0   7  -2  140.79    5.30
  -1   7   2  176.88    6.50
  -1  -7  -2  161.18    6.50
   1   7  -2  170.08    6.40
  -1   7   2  159.08    6.30
  -1   7  -2  172.88    6.50
   1   7   2  171.98    6.40
   2   7  -2  754.72   38.50
  -2   7   2  767.22   28.20
  -2  -7  -2  765.02   28.60
   2   7  -2  775.42   28.00
   2   7   2  751.12   28.10
  -2  -7   2  781.12   28.70
   2   7   2  718.03   38.50
  -2   7  -2  759.62   28.20
  -3  -7  -2  247.68    9.30
  -3   7   2  218.28    9.20
   3   7  -2  238.48   12.40
  -3   7  -2  246.38    9.20
   3   7   2  239.88   12.40
  -3  -7   2  251.67    9.40
  -4   7   2   73.19    3.10
   4   7  -2   70.89    3.90
  -4  -7  -2   72.09    3.20
   4   7   2   68.89    3.90
  -4  -7   2   71.59    3.20
   4  -7  -2   69.19    4.10
  -4   7  -2   71.59    3.10
  -5  -7  -2   61.09    2.90
  -5   7   2   62.29    2.90
   5   7  -2   66.49    3.60
  -5   7  -2   64.99    2.90
  -5  -7   2   62.89    3.00
   5   7   2   63.69    3.50
   5  -7  -2   62.29    3.80
   6   7  -2   41.30    2.50
  -6  -7  -2   36.20    2.20
  -6   7   2   40.50    2.20
  -6  -7   2   44.30    2.30
  -6   7  -2   41.80    2.20
   6  -7  -2   40.40    2.80
  -7   7   2   27.30    1.90
  -7  -7  -2   28.90    2.10
   7   7  -2   30.70    2.00
   7  -7  -2   26.80    2.30
  -7   7  -2   28.70    1.80
  -7  -7   2   30.20    2.10
  -8  -7  -2   12.30    1.50
  -8   7   2   12.80    1.40
  -8  -7   2   10.20    1.50
  -8   7  -2   14.40    1.30
  -9  -7  -2    8.00    1.40
  -9   7   2    6.40    1.10
  -9   7  -2    7.80    1.10
  -9  -7   2    6.80    1.40
   0   8   2    2.10    0.50
   0   8  -2    3.30    0.50
  -1  -8  -2   40.70    1.70
   1   8  -2   42.50    1.80
  -1   8   2   37.90    1.90
  -1  -8   2   34.00    1.80
  -1   8  -2   41.10    1.90
   1   8   2   40.90    1.80
   2   8  -2  274.87   14.10
  -2   8   2  276.67   10.50
  -2  -8  -2  279.87   10.50
  -2   8  -2  276.57   10.40
  -2  -8   2  272.77   10.50
   2   8   2  278.17   10.30
   2   8   2  257.07   14.10
  -3  -8  -2  142.29    5.70
   3   8  -2  144.69    7.60
  -3   8   2  144.69    5.70
   3   8   2  138.29    7.60
  -3   8  -2  137.99    5.70
  -3  -8   2  148.29    5.80
   4   8  -2  120.19    6.50
  -4   8   2  123.79    5.00
  -4  -8  -2  123.49    5.10
  -4   8  -2  123.29    5.00
  -4  -8   2  124.19    5.10
   4   8   2  120.19    6.50
   5   8  -2  113.09    5.90
  -5   8   2  107.99    4.60
  -5  -8  -2  109.99    4.70
  -5  -8   2  111.99    4.80
   5   8   2  112.29    5.90
  -5   8  -2  108.39    4.60
  -6   8   2  151.48    6.30
  -6  -8  -2  155.98    6.50
   6   8  -2  157.88    8.20
  -6   8  -2  154.08    6.30
  -6  -8   2  159.18    6.50
  -7   8   2    7.10    1.10
  -7  -8  -2    7.10    1.30
  -7   8  -2    7.80    1.00
  -7  -8   2    6.80    1.30
  -8  -8  -2    9.60    1.40
  -8   8   2    9.20    1.20
  -8  -8   2    9.80    1.40
  -8   8  -2    8.20    1.20
  -9   8   2    0.40    0.90
   0   9   2  130.89    5.20
   0   9  -2  135.69    5.10
   0   9  -2  125.59    7.00
   1   9  -2   54.29    3.30
   1   9  -2   55.99    2.30
  -1   9   2   53.29    2.50
   1   9   2   54.99    2.40
  -1   9  -2   53.89    2.40
   2   9  -2  113.29    5.90
  -2   9   2  102.89    4.40
  -2  -9  -2  104.19    4.30
  -2  -9   2  108.09    4.40
   2   9   2  111.29    4.30
   2   9   2  103.69    5.90
  -2   9  -2  109.09    4.40
  -3  -9  -2  120.09    4.80
   3   9  -2  116.59    6.30
  -3   9   2  113.09    4.80
  -3   9  -2  115.99    4.80
  -3  -9   2  118.29    4.80
   3   9   2  116.39    6.40
  -4  -9  -2   47.60    2.40
   4   9  -2   49.80    2.90
  -4   9   2   50.19    2.40
  -4   9  -2   44.80    2.40
  -4  -9   2   50.99    2.50
   4   9   2   50.09    3.00
   5   9  -2   89.79    4.90
  -5  -9  -2   87.29    3.90
  -5   9   2   85.39    3.90
  -5   9  -2   83.29    3.80
   5   9   2   89.89    4.80
  -5  -9   2   91.39    4.00
   6   9  -2   24.70    1.80
  -6   9   2   23.10    1.60
  -6  -9  -2   20.70    1.80
  -6  -9   2   26.00    1.90
  -6   9  -2   24.00    1.70
  -7   9   2   15.40    1.50
  -7  -9  -2   14.80    1.70
  -7   9  -2   15.20    1.50
  -7  -9   2   13.90    1.50
  -8  -9  -2   -2.70    1.00
  -8   9   2    0.40    0.90
  -8   9  -2    0.90    0.80
  -8  -9   2   -1.30    1.10
   0  10   2   26.10    1.50
   0  10  -2   25.90    2.10
   0  10  -2   26.10    1.50
   1  10  -2   62.49    3.60
  -1  10   2   60.69    2.70
  -1  10  -2   62.99    2.70
   1  10   2   64.09    2.60
  -1  10  -2   53.29    3.50
   1  10   2   54.29    3.50
   2  10  -2   17.00    1.60
  -2  10   2   11.40    1.20
  -2  10  -2   12.90    1.20
   2  10   2   13.10    1.50
  -3 -10  -2   44.90    2.30
  -3  10   2   46.90    2.40
   3  10  -2   48.40    3.00
  -3 -10   2   50.09    2.30
  -3  10  -2   45.20    2.30
   3  10   2   47.80    3.00
  -4  10   2   52.99    2.70
   4  10  -2   58.69    3.40
  -4 -10  -2   52.69    2.60
  -4 -10   2   57.69    2.70
   4  10   2   55.69    3.40
  -4  10  -2   52.09    2.60
  -5 -10  -2    5.70    1.00
   5  10  -2    8.10    1.30
  -5  10   2    6.20    1.00
  -5 -10   2    6.90    1.00
  -5  10  -2    5.20    1.00
   5  10   2    6.10    1.00
   6  10  -2   31.80    2.20
  -6 -10  -2   31.60    2.20
  -6  10   2   32.70    2.00
  -6 -10   2   29.00    2.10
  -6  10  -2   30.40    1.90
  -7 -10  -2   -0.80    1.00
  -7  10   2    1.10    0.90
  -7 -10   2   -1.30    1.00
  -7  10  -2    1.40    0.90
  -8 -10  -2    1.10    1.20
  -8 -10   2    0.30    1.20
   0  11  -2   60.79    3.90
   0  11  -2   67.79    2.90
   0  11   2   68.19    2.90
  -1  11   2    5.20    0.80
   1  11  -2    4.70    1.00
   1  11   2    4.10    0.70
  -1  11  -2    3.40    0.90
  -1  11  -2    4.80    0.70
   1  11   2    4.00    0.90
   2  11  -2   31.00    2.30
  -2  11   2   31.90    1.80
   2  11   2   31.50    2.40
  -2  11  -2   32.60    1.80
  -3  11   2   16.30    1.40
   3  11  -2   17.60    1.60
  -3  11  -2   18.20    1.40
   3  11   2   16.60    1.80
   4  11  -2    0.40    0.90
  -4  11   2    1.20    0.80
  -4  11  -2    0.50    0.80
   4  11   2    0.70    0.90
   5  11  -2   14.20    1.60
  -5  11   2   13.10    1.40
  -5 -11  -2   10.20    1.40
   5  11   2   13.00    1.50
  -5  11  -2   12.90    1.40
  -5 -11   2   12.80    1.40
  -6  11   2    2.30    1.00
   6  11  -2    1.00    1.00
  -6 -11  -2    0.40    0.90
  -6 -11   2    1.80    1.10
  -6  11  -2    1.40    0.90
  -7 -11  -2    3.80    1.20
  -7  11   2    4.00    1.10
  -7 -11   2    4.40    1.20
   0  12   2   -0.40    0.60
   0  12  -2    0.10    0.80
   1  12  -2   63.19    3.80
  -1  12   2   63.19    2.80
  -1  12  -2   65.59    2.80
   1  12   2   56.29    3.70
  -1  12  -2   55.99    3.70
  -2  12   2   14.40    1.30
   2  12  -2   12.40    1.70
  -2  12  -2   10.30    1.40
   2  12   2   12.40    1.60
  -2  12  -2   12.80    1.20
  -3  12   2    3.60    0.90
   3  12  -2    4.10    1.10
   3  12   2    3.50    1.10
  -3  12  -2    4.30    0.90
  -4  12   2    7.00    1.10
   4  12  -2    9.30    1.60
   4  12   2    7.20    1.20
  -4  12  -2    6.90    1.00
   5  12  -2    4.50    1.10
  -5  12   2    3.90    1.00
  -5  12  -2    5.00    1.00
   5  12   2    5.40    1.10
   6  12  -2    2.50    1.10
  -6  12   2    3.90    1.10
  -6  12  -2    3.60    1.10
   0  13   2   30.30    2.40
   0  13  -2   36.20    2.70
  -1  13   2   13.10    1.30
   1  13  -2   12.00    1.60
  -1  13  -2   12.50    1.60
   1  13   2   12.70    1.60
   2  13  -2   47.90    3.20
  -2  13   2   45.00    2.40
   2  13   2   44.00    3.20
  -2  13  -2   39.00    3.10
  -2  13  -2   48.80    2.40
   3  13  -2    1.90    1.10
  -3  13   2    1.60    0.90
  -3  13  -2    1.70    0.90
   3  13   2    1.40    1.10
  -3  13  -2    1.60    1.00
   4  13  -2   15.80    2.00
  -4  13   2   16.10    1.60
   4  13   2   15.70    1.90
  -4  13  -2   13.50    1.50
  -5  13   2    5.20    1.10
   5  13  -2    4.20    1.30
   5  13   2    5.00    1.30
  -5  13  -2    4.80    1.10
   6  13  -2   -1.40    1.20
   0  14   2   -1.10    1.00
   0  14  -2    0.60    1.10
   1  14  -2    7.80    1.40
  -1  14   2    6.60    1.30
   1  14   2    7.90    1.40
  -1  14  -2    8.00    1.40
  -2  14   2    4.90    1.10
   2  14  -2    4.40    1.30
  -2  14  -2    4.40    1.30
   2  14   2    5.10    1.20
   3  14  -2   21.80    2.30
  -3  14   2   20.90    1.80
  -3  14  -2   20.60    1.70
  -3  14  -2   17.00    2.10
   3  14   2   20.40    2.20
   4  14  -2   25.30    2.40
  -4  14   2   23.90    1.90
   4  14   2   25.10    2.40
  -4  14  -2   22.00    2.20
  -4  14  -2   21.80    1.80
   0  15  -2   15.10    2.10
   0  15   2   14.90    2.10
  -1  15   2    4.30    1.30
   1  15  -2    6.00    1.50
   1  15   2    5.40    1.40
  -1  15  -2    4.50    1.40
   2  15  -2    9.30    1.60
   2  15   2    7.00    1.60
  -2  15  -2    8.30    1.40
  -3  15   2    7.30    1.20
   0   0  -3   -1.00    0.10
   0   0   3   -1.10    0.10
  -1   0  -3   61.69    2.60
  -1   0  -3   61.79    2.50
  -1   0  -3   74.29    3.40
  -2   0   3 2618.14   96.79
  -2   0  -3 2718.13   98.69
  -2   0   3 2591.84   98.69
   2   0  -3 2571.14  135.69
  -2   0  -3 2583.34   96.69
   3   0  -3  116.89    5.70
  -3   0   3  105.89    4.40
  -3   0   3  107.69    4.20
   3   0   3  114.19    5.60
  -3   0  -3  108.39    4.40
  -4   0  -3  761.82   29.70
   4   0  -3  831.52   40.70
  -4   0   3  810.92   30.30
  -4   0  -3  797.92   30.30
   4   0   3  816.72   40.50
  -5   0   3   81.59    3.20
  -5   0   3   81.19    3.40
   5   0   3   78.59    4.20
   5   0  -3   81.49    4.20
  -5   0  -3   80.39    3.40
  -5   0  -3   78.39    3.10
   6   0  -3  160.08    8.20
  -6   0   3  158.18    6.40
  -6   0   3  159.48    6.10
  -6   0  -3  157.58    6.30
  -6   0  -3  155.88    6.00
  -7   0   3   18.30    1.50
  -7   0  -3   15.80    1.40
   7   0  -3   20.50    1.40
  -7   0  -3   18.10    1.10
  -8   0   3  158.78    6.60
  -8   0  -3  157.58    6.50
  -9   0  -3    3.50    1.10
  -9   0   3    5.30    1.20
 -10   0   3   -0.10    1.00
   0  -1  -3 1597.44   74.59
   0  -1   3 1381.06   57.39
   0   1   3 1445.46   55.49
   0   1  -3 1461.55   74.49
   0   1  -3 1481.15   54.49
  -1  -1  -3 8688.03  395.56
  -1  -1  -3 7302.37  289.67
  -1  -1  -3 7467.75  297.77
   1   1  -3 8275.77  288.57
  -1   1   3 7147.58  295.27
  -1   1  -3 7442.06  394.56
  -1   1  -3 7292.27  294.97
  -1  -1   3 8726.83  298.77
  -2   1   3  695.93   26.00
  -2   1   3  676.83   26.50
   2   1  -3  703.03   35.80
  -2  -1  -3  685.23   26.10
   2   1   3  643.94   35.60
  -2  -1   3  717.43   26.00
  -2   1  -3  722.93   26.50
   2  -1  -3  795.32   36.00
   3   1  -3  171.18    8.50
  -3   1   3  170.38    6.50
   3  -1   3  164.98    8.50
  -3  -1  -3  171.28    6.50
  -3  -1   3  164.48    6.50
   3  -1  -3  181.98    8.60
   3   1   3  164.28    8.50
  -3   1  -3  155.18    6.30
  -3  -1   3  167.28    6.30
  -3   1  -3  167.18    6.50
  -4  -1  -3  293.77   11.30
  -4  -1  -3  298.37   11.70
  -4   1   3  305.87   11.70
   4   1  -3  312.67   15.40
   4  -1   3  297.67   15.40
  -4   1   3  301.47   11.40
  -4  -1   3  297.97   11.30
  -4   1  -3  306.67   11.60
  -4  -1   3  302.27   11.70
  -4   1  -3  295.67   11.40
   4  -1  -3  322.37   15.50
   4   1   3  323.47   15.40
  -5  -1  -3  590.94   22.40
   5  -1   3  597.44   30.60
  -5   1   3  622.14   22.50
  -5  -1  -3  597.14   23.00
   5   1  -3  628.24   30.60
  -5   1   3  602.64   23.00
  -5  -1   3  607.14   23.00
  -5   1  -3  577.64   22.50
   5  -1  -3  615.54   30.70
  -5   1  -3  603.14   23.00
   5   1   3  628.04   30.60
  -6  -1  -3   10.60    1.10
  -6   1   3   12.50    1.20
   6   1  -3   13.90    1.00
  -6  -1  -3   10.70    0.80
  -6   1   3   12.50    1.00
  -6   1  -3   10.00    1.10
   6  -1  -3   13.50    1.10
  -6   1  -3   11.80    0.90
  -6  -1   3   11.40    1.20
  -7  -1  -3   18.50    1.50
  -7   1   3   19.80    1.30
  -7  -1  -3   18.20    1.10
   7   1  -3   21.10    1.50
  -7   1   3   19.70    1.50
   7  -1  -3   22.20    1.60
  -7   1  -3   19.00    1.50
  -7  -1   3   21.70    1.60
  -7   1  -3   20.40    1.20
  -8  -1  -3   36.80    2.30
  -8   1   3   39.10    2.20
  -8  -1   3   39.60    2.30
  -8   1  -3   39.30    2.30
  -8   1  -3   38.50    1.90
  -9  -1  -3   16.10    1.80
  -9   1   3   21.20    1.70
  -9   1  -3   15.20    1.60
  -9  -1   3   20.10    1.80
 -10  -1  -3   11.70    1.40
 -10   1   3   10.40    1.40
 -10   1  -3   10.90    1.40
 -10  -1   3   11.60    1.50
   0   2  -3    0.20    0.10
   0  -2  -3   -0.20    0.20
   0  -2   3    0.20    0.10
   0   2  -3    0.40    0.20
   0   2   3   -0.10    0.10
  -1   2   3  533.95   19.70
  -1  -2  -3  580.14   20.10
   1   2  -3  523.55   19.80
  -1   2   3  533.65   20.20
  -1  -2  -3  538.55   19.90
   1  -2   3  540.55   20.10
  -1   2  -3  539.55   19.70
  -1   2  -3  466.15   26.90
  -1  -2   3  551.94   20.10
   2   2  -3  267.37   13.50
  -2  -2  -3  252.67    9.90
  -2   2   3  261.57   10.10
  -2   2  -3  263.97   10.00
   2  -2  -3  286.47   13.60
  -3   2   3  613.64   23.60
   3   2  -3  636.24   31.70
  -3   2   3  633.04   23.30
  -3   2  -3  615.74   23.20
  -3   2  -3  637.44   23.60
  -3  -2   3  598.24   23.10
   3  -2  -3  675.93   31.70
   3   2   3  607.64   31.70
   4   2  -3   25.70    1.40
  -4  -2  -3   24.30    1.30
  -4   2   3   21.90    1.20
  -4  -2  -3   23.70    1.00
  -4   2   3   21.80    1.20
   4  -2   3   21.60    1.40
   4   2   3   23.90    1.30
   4  -2  -3   20.00    1.50
  -4   2  -3   25.20    1.20
  -4   2  -3   22.70    1.10
  -5  -2  -3   77.29    3.40
  -5  -2  -3   81.49    3.10
   5   2  -3   83.89    4.20
   5  -2   3   78.79    4.30
  -5   2   3   83.29    3.40
  -5   2   3   81.19    3.30
   5  -2  -3   79.19    4.40
   5   2   3   85.99    4.20
  -5   2  -3   79.79    3.20
  -5  -2   3   73.89    3.10
  -5   2  -3   83.69    3.40
   6   2  -3   15.10    1.00
  -6  -2  -3   12.60    0.80
  -6   2   3   12.10    1.10
  -6  -2  -3    9.80    1.20
  -6   2   3   12.50    1.00
   6  -2  -3   16.20    1.20
  -6   2  -3   10.80    1.10
  -6  -2   3   12.70    1.30
  -6   2  -3   13.50    1.00
  -7  -2  -3   56.09    2.80
  -7   2   3   56.89    2.70
   7   2  -3   59.19    3.20
  -7   2   3   54.79    2.50
  -7   2  -3   56.09    2.50
  -7   2  -3   55.59    2.60
   7  -2  -3   57.29    3.30
  -7  -2   3   56.49    2.80
  -8  -2  -3   20.40    1.70
  -8   2   3   19.90    1.50
  -8   2  -3   16.90    1.50
  -8   2  -3   19.70    1.30
  -8  -2   3   18.70    1.70
  -9  -2  -3   73.09    3.60
  -9   2   3   73.69    3.50
  -9  -2   3   71.19    3.60
  -9   2  -3   73.69    3.40
 -10  -2  -3    0.70    1.10
 -10  -2   3    2.20    1.20
   0  -3  -3   46.10    2.50
   0   3  -3   42.80    2.50
   0   3  -3   49.80    1.80
   0  -3   3   49.10    1.90
  -1  -3  -3  254.57    9.20
   1  -3   3  238.68    9.30
  -1   3   3  234.98    9.30
  -1  -3  -3  260.07    9.40
   1   3  -3  245.28    9.10
  -1  -3   3  249.68    9.40
  -1   3  -3  245.98    9.20
  -2  -3  -3  376.46   13.10
   2   3  -3  365.26   17.90
  -2   3   3  367.06   13.30
  -2   3   3  361.96   13.20
  -2  -3  -3  338.77   13.40
   2   3   3  316.27   17.90
  -2   3  -3  372.36   13.30
   2  -3  -3  385.96   18.00
  -2  -3   3  292.87   13.40
  -3   3   3  231.28    8.50
   3   3  -3  241.18   11.50
  -3  -3  -3  225.08    8.70
  -3   3   3  229.68    8.60
  -3  -3  -3  190.08    8.30
  -3   3  -3  232.68    8.50
  -3  -3   3  228.38    8.70
   3  -3  -3  238.58   11.60
   3   3   3  206.18   11.40
  -3   3  -3  229.28    8.50
  -4   3   3   60.49    2.50
   4   3  -3   62.39    3.20
  -4  -3  -3   61.19    2.30
  -4   3   3   60.89    2.50
   4   3   3   59.39    3.10
   4  -3  -3   56.09    3.30
  -4  -3   3   60.09    2.70
  -4   3  -3   60.09    2.50
  -4  -3   3   58.59    2.20
  -4   3  -3   60.99    2.50
   5   3  -3   20.00    1.30
   5  -3   3   19.30    1.40
  -5   3   3   19.40    1.20
  -5   3   3   20.60    1.20
  -5  -3  -3   21.00    0.90
   5  -3  -3   19.20    1.50
   5   3   3   20.60    1.20
  -5   3  -3   21.90    1.20
  -5   3  -3   21.30    1.10
  -6   3   3    2.40    0.60
   6   3  -3    4.10    0.60
  -6  -3  -3    2.20    0.70
  -6   3   3    3.70    0.70
   6  -3  -3    3.50    0.70
  -6   3  -3    2.20    0.60
  -6   3  -3    2.40    0.60
  -6  -3   3    2.60    0.80
  -7   3   3   11.40    1.10
  -7  -3  -3   10.00    1.10
   7   3  -3   11.40    1.00
  -7   3   3   10.10    1.20
  -7   3  -3    9.90    1.10
  -7  -3   3    9.50    1.10
   7  -3  -3   10.20    1.20
  -7   3  -3   10.90    1.00
  -8  -3  -3   46.40    2.60
  -8   3   3   49.30    2.40
  -8   3   3   48.50    2.50
  -8   3  -3   47.00    2.30
  -8  -3   3   48.30    2.70
  -9  -3  -3    0.40    1.00
  -9   3  -3   -0.30    0.70
  -9  -3   3    0.70    1.10
 -10  -3  -3   10.90    1.50
 -10  -3   3   12.40    1.60
   0  -4  -3   68.19    2.60
   0  -4   3   67.49    2.60
   0   4  -3   64.19    2.60
  -1   4   3  104.89    4.20
   1  -4   3  108.49    4.20
  -1   4   3  109.09    4.30
   1   4  -3  109.29    4.10
  -1  -4   3  116.89    4.30
  -1   4  -3  115.59    4.20
  -2   4   3  364.96   13.90
   2  -4   3  384.36   13.80
  -2  -4  -3  380.86   13.70
   2   4  -3  353.96   18.70
  -2  -4  -3  386.16   14.00
   2   4   3  324.27   18.70
   2  -4  -3  360.86   18.80
  -2  -4   3  387.26   14.00
  -2   4  -3  381.36   13.80
  -3   4   3  373.26   13.90
   3   4  -3  367.66   18.60
  -3   4   3  370.66   13.80
  -3  -4  -3  371.86   14.00
  -3  -4   3  377.36   14.00
  -3   4  -3  361.16   13.80
   3  -4  -3  381.86   18.70
   3   4   3  332.47   18.60
  -4  -4  -3    2.60    0.60
  -4  -4  -3    3.00    0.30
   4   4  -3    3.70    0.60
  -4   4   3    4.00    0.50
  -4   4   3    3.10    0.50
   4  -4  -3    1.70    0.60
  -4  -4   3    3.40    0.60
   4   4   3    3.00    0.40
  -4   4  -3    2.70    0.40
  -4   4  -3    2.30    0.50
  -5   4   3    3.90    0.60
  -5  -4  -3    5.70    0.50
  -5  -4  -3    3.60    0.70
  -5   4   3    3.40    0.60
   5   4  -3    5.10    0.80
   5  -4  -3    4.30    0.70
   5   4   3    3.80    0.60
  -5   4  -3    4.60    0.70
  -5  -4   3    5.90    0.80
  -5   4  -3    4.10    0.50
  -6   4   3   16.30    1.20
  -6   4   3   16.20    1.20
   6   4  -3   15.40    1.20
  -6  -4  -3   14.40    1.20
   6  -4  -3   14.80    1.40
  -6  -4   3   15.10    1.40
  -6   4  -3   12.00    1.00
  -6   4  -3   12.50    1.10
   7   4  -3    3.90    0.70
  -7  -4  -3    4.50    1.00
  -7   4   3    5.00    0.80
  -7  -4   3    4.70    1.00
  -7   4  -3    5.60    0.80
   7  -4  -3    5.40    0.90
  -8  -4  -3    3.90    1.10
  -8   4   3    4.90    0.90
  -8  -4   3    5.60    1.10
  -8   4  -3    4.70    0.90
  -9  -4  -3   48.80    2.80
  -9   4  -3   48.50    2.40
  -9  -4   3   51.99    2.90
   0   5   3  838.62   30.90
   0  -5  -3  867.41   31.40
   0   5  -3  743.83   42.20
   0   5  -3  852.21   30.80
   0  -5   3  873.11   31.30
  -1   5   3  620.24   24.90
  -1   5   3  677.43   24.60
   1   5  -3  663.33   24.40
   1  -5   3  671.83   24.80
  -1   5  -3  677.83   24.50
   2   5  -3  211.18   11.10
   2   5  -3  220.28    8.00
  -2   5   3  211.58    8.20
  -2  -5  -3  223.08    8.30
  -2  -5   3  218.28    8.30
   2  -5  -3  206.98   11.20
  -2   5  -3  224.78    8.20
  -3  -5  -3  149.99    5.90
  -3   5   3  148.99    5.70
  -3   5   3  158.08    5.80
   3   5  -3  149.39    7.70
   3  -5   3  151.38    5.70
  -3   5  -3  153.18    5.80
   3  -5  -3  146.39    7.90
   3   5   3  138.19    7.70
  -3  -5   3  151.48    5.90
   4   5  -3   89.89    4.60
  -4   5   3   86.99    3.50
  -4  -5  -3   84.39    3.70
  -4   5   3   89.09    3.60
  -4  -5  -3   85.29    3.30
  -4   5  -3   87.49    3.40
  -4  -5   3   91.49    3.70
   4  -5  -3   89.29    4.80
   4   5   3   85.29    4.60
  -5   5   3   60.19    2.50
  -5  -5  -3   58.29    2.70
  -5   5   3   59.99    2.70
   5   5  -3   62.99    3.20
  -5  -5   3   56.79    2.80
   5  -5  -3   55.39    3.40
  -5   5  -3   57.69    2.60
   5   5   3   56.69    3.20
  -6  -5  -3    4.90    0.90
  -6   5   3    7.70    0.90
   6   5  -3    6.20    0.90
   6  -5  -3    7.60    1.30
  -6   5  -3    6.00    0.90
  -6  -5   3    8.30    1.00
   7   5  -3   45.00    2.70
  -7   5   3   45.60    2.30
  -7  -5  -3   46.20    2.50
  -7  -5   3   48.80    2.60
   7  -5  -3   43.60    2.90
  -7   5  -3   45.20    2.30
  -8  -5  -3    9.50    1.30
  -8   5   3   10.60    1.30
  -8  -5   3    9.20    1.30
  -8   5  -3   11.30    1.30
  -9   5   3    5.10    1.00
  -9  -5  -3    4.70    1.20
  -9   5  -3    5.20    1.00
  -9  -5   3    5.60    1.30
 -10   5  -3    0.50    0.90
   0  -6   3    0.30    0.20
   0   6  -3    0.20    0.40
   0   6   3   -0.10    0.30
   0  -6  -3    0.00    0.20
  -1   6   3   89.19    3.40
   1  -6   3   85.39    3.20
  -1  -6  -3   70.89    3.30
  -1   6   3   80.69    3.20
   1   6  -3   85.89    3.20
  -1   6  -3   85.99    3.30
   1   6   3   87.59    3.30
  -2  -6  -3  413.56   15.40
  -2   6   3  399.56   15.20
   2   6  -3  416.66   15.00
   2   6  -3  394.86   20.60
  -2   6   3  424.96   15.20
  -2  -6   3  411.36   15.40
   2   6   3  372.56   20.60
  -2   6  -3  418.76   15.20
   2  -6  -3  396.76   20.70
   3   6  -3  107.89    5.70
  -3   6   3  108.59    4.20
  -3  -6  -3  111.79    4.40
  -3   6  -3  110.49    4.30
   3  -6  -3  107.89    5.90
  -3  -6   3  111.59    4.50
   3   6   3  102.99    5.70
   4   6  -3  274.37   14.10
  -4   6   3  277.97   10.50
  -4  -6  -3  280.07   10.70
  -4  -6  -3  293.87   10.30
  -4  -6   3  281.77   10.80
   4  -6  -3  267.97   14.30
   4   6   3  254.97   14.10
  -5  -6  -3   88.89    4.00
  -5   6   3   92.49    4.00
   5   6  -3   98.09    5.00
  -5  -6   3   96.39    4.10
   5   6   3   94.49    5.00
   5  -6  -3   93.59    5.30
  -5   6  -3   96.69    3.90
  -6  -6  -3  187.78    7.50
   6   6  -3  189.58    9.60
  -6   6   3  182.08    7.30
  -6   6  -3  186.58    7.30
  -6  -6   3  186.48    7.60
   6  -6  -3  178.88    9.80
  -7  -6  -3   22.30    1.80
   7   6  -3   24.10    1.70
  -7   6   3   23.10    1.70
  -7   6  -3   23.10    1.60
   7  -6  -3   22.50    1.90
  -7  -6   3   22.90    1.90
  -8   6   3   20.20    1.60
  -8  -6  -3   20.80    1.80
  -8   6  -3   21.90    1.60
  -8  -6   3   19.60    1.90
  -9   6   3    4.10    1.00
  -9  -6  -3    3.00    1.20
  -9  -6   3    4.50    1.30
  -9   6  -3    2.30    1.00
   0   7   3    2.30    0.50
   0  -7  -3    3.80    0.40
   0   7  -3    2.30    0.60
   0  -7   3    2.40    0.40
   0   7  -3    2.90    0.40
  -1   7   3   32.70    1.60
  -1  -7  -3   33.00    1.40
   1   7  -3   32.20    1.40
  -1   7   3   31.30    1.30
  -1  -7   3   27.40    1.50
   1   7   3   32.40    1.50
  -1   7  -3   35.20    1.50
  -2   7   3  375.76   14.10
   2   7  -3  377.86   13.80
   2   7  -3  363.96   19.10
  -2  -7  -3  380.06   14.20
  -2  -7   3  381.26   14.20
   2   7   3  379.76   13.90
  -2   7  -3  374.96   14.00
   2   7   3  351.16   19.10
   3   7  -3  321.27   16.40
  -3  -7  -3  330.37   12.30
   3  -7  -3  304.47   16.50
   3   7   3  306.97   16.40
  -3   7  -3  330.67   12.20
  -3  -7   3  330.77   12.40
  -4  -7  -3   46.80    2.20
  -4   7   3   45.10    2.20
   4   7  -3   44.20    2.60
  -4   7  -3   42.40    2.10
  -4  -7   3   42.60    2.20
   4  -7  -3   41.40    2.80
   4   7   3   42.80    2.60
  -5   7   3  164.38    6.60
  -5  -7  -3  170.98    6.80
   5   7  -3  169.78    8.70
  -5  -7   3  166.48    6.80
   5   7   3  166.78    8.60
  -5   7  -3  165.48    6.60
   5  -7  -3  161.98    8.90
  -6  -7  -3   -0.30    1.00
  -6   7   3    1.60    0.80
   6   7  -3    2.20    0.70
  -6  -7   3    1.70    0.90
  -6   7  -3    2.50    0.90
   6  -7  -3    2.50    0.90
  -7   7   3   72.89    3.50
  -7  -7  -3   78.49    3.70
   7   7  -3   79.29    4.30
  -7  -7   3   79.49    3.80
  -7   7  -3   81.39    3.50
   7  -7  -3   73.69    4.60
  -8  -7  -3   28.30    2.10
  -8   7   3   25.40    1.80
  -8  -7   3   24.90    2.10
  -8   7  -3   26.30    1.80
  -9  -7  -3    3.80    1.30
  -9   7   3    4.60    1.10
  -9  -7   3    5.30    1.30
  -9   7  -3    3.80    1.00
   0   8  -3  143.89    8.10
   0   8  -3  159.48    5.90
   0   8   3  154.98    6.00
  -1  -8  -3  377.86   14.40
  -1   8   3  383.86   14.30
   1   8  -3  397.86   14.20
   1   8   3  391.06   14.20
  -1   8  -3  382.76   14.20
  -1  -8   3  381.86   14.40
  -1   8  -3  342.47   19.40
   2   8  -3    7.70    1.20
  -2   8   3    4.10    0.80
  -2  -8  -3    4.40    0.60
   2   8   3    3.40    0.80
  -2   8  -3    4.60    0.70
   2   8   3    4.80    0.60
  -2  -8   3    3.20    0.70
  -3  -8  -3  148.09    6.00
   3   8  -3  152.38    7.90
  -3   8   3  148.49    6.00
  -3   8  -3  144.29    5.90
  -3  -8   3  150.98    6.00
   3   8   3  145.99    7.90
   3   8   3  150.88    5.70
  -4   8   3   18.60    1.40
   4   8  -3   15.90    1.50
  -4  -8  -3   15.30    1.30
   4   8   3   17.80    1.40
  -4  -8   3   16.80    1.40
  -4   8  -3   15.20    1.30
  -5   8   3   30.80    1.80
   5   8  -3   29.50    2.00
  -5  -8  -3   26.30    1.90
  -5  -8   3   29.00    1.90
  -5   8  -3   28.10    1.70
   5  -8  -3   30.00    2.30
   5   8   3   31.20    2.00
  -6   8   3   60.69    3.00
   6   8  -3   65.69    3.60
  -6  -8  -3   62.09    3.10
  -6   8  -3   63.89    3.00
   6  -8  -3   59.89    3.90
  -6  -8   3   63.29    3.20
  -7   8   3   42.80    2.40
  -7  -8  -3   44.50    2.60
   7   8  -3   48.80    2.80
  -7  -8   3   44.90    2.70
  -7   8  -3   50.79    2.50
   7  -8  -3   42.70    3.10
  -8  -8  -3   -0.40    1.10
  -8   8   3    0.20    0.90
  -8  -8   3   -0.80    1.10
  -8   8  -3    0.20    0.90
  -9   8   3   17.00    1.70
   0   9  -3   56.39    3.40
   0   9   3   53.49    2.50
   0   9  -3   57.29    2.40
   1   9  -3   58.19    2.30
   1   9  -3   57.19    3.30
  -1   9   3   54.69    2.60
  -1   9  -3   58.69    2.50
   1   9   3   56.19    2.50
  -1   9  -3   48.90    3.30
  -2   9   3  295.67   11.30
   2   9  -3  298.17   15.20
  -2  -9  -3  288.27   11.30
   2   9   3  273.97   15.20
  -2  -9   3  299.27   11.30
  -2   9  -3  299.17   11.20
   2   9   3  305.97   11.10
  -3  -9  -3   54.49    2.50
   3   9  -3   56.89    3.30
  -3   9   3   50.39    2.50
   3   9   3   53.29    3.30
  -3  -9   3   57.49    2.60
  -3   9  -3   54.19    2.50
  -4  -9  -3    1.20    0.80
   4   9  -3    2.90    0.80
  -4   9   3    2.20    0.70
  -4  -9   3    4.10    0.80
  -4   9  -3    2.10    0.80
   4   9   3    4.70    0.80
   5   9  -3    2.40    0.80
  -5  -9  -3    0.60    0.90
  -5   9   3    1.90    0.80
  -5  -9   3    1.80    0.90
  -5   9  -3    1.30    0.80
   5   9   3    3.00    0.80
   6   9  -3    2.40    0.80
  -6  -9  -3    0.90    1.00
  -6   9   3    1.70    0.90
  -6  -9   3    2.20    1.00
  -6   9  -3    2.00    0.80
  -7  -9  -3    6.80    1.20
  -7   9   3    8.10    1.20
   7   9  -3   10.00    1.40
  -7  -9   3    5.60    1.30
  -7   9  -3    8.50    1.10
  -8   9   3   17.00    1.60
  -8  -9  -3   18.40    1.80
  -8   9  -3   18.70    1.60
  -8  -9   3   15.50    1.90
   0  10  -3   43.20    2.00
   0  10  -3   43.90    2.80
   0  10   3   40.90    2.10
  -1  10   3   26.50    1.60
   1  10  -3   27.10    2.00
   1  10   3   27.00    1.50
  -1  10  -3   23.40    1.90
  -1  10  -3   27.70    1.50
  -2  10   3   43.50    2.20
   2  10  -3   44.30    2.80
  -2  10  -3   45.00    2.10
   2  10   3   41.40    2.80
  -3  10   3   20.80    1.40
   3  10  -3   22.90    1.90
  -3 -10  -3   18.70    1.40
  -3  10  -3   21.90    1.50
   3  10   3   19.70    1.70
  -4 -10  -3   46.30    2.40
  -4  10   3   45.70    2.40
   4  10  -3   51.39    3.10
   4  10   3   49.10    3.00
  -4  10  -3   47.00    2.40
  -4 -10   3   51.89    2.50
  -5  10   3    4.20    0.90
  -5 -10  -3    1.40    0.90
   5  10  -3    3.00    0.80
  -5 -10   3    3.70    0.90
  -5  10  -3    3.40    0.90
   5  10   3    3.90    0.90
  -6  10   3    6.10    1.00
   6  10  -3    6.30    1.10
  -6 -10  -3    6.10    1.10
  -6  10  -3    6.50    1.00
  -6 -10   3    6.20    1.10
  -7 -10  -3    0.20    1.00
  -7  10   3    1.20    0.90
  -7  10  -3    1.90    0.90
  -7 -10   3    0.10    1.00
   0  11   3   16.20    1.20
   0  11  -3   16.10    1.60
  -1  11   3    1.20    0.70
   1  11  -3    0.60    0.80
  -1  11  -3    1.50    0.80
   1  11   3    1.00    0.80
   1  11   3    1.10    0.60
  -1  11  -3    1.70    0.60
   2  11  -3   19.50    1.80
  -2  11   3   17.70    1.40
  -2  11  -3   17.80    1.30
   2  11   3   14.90    1.70
  -2  11  -3   14.00    1.50
   3  11  -3   58.89    3.50
  -3  11   3   53.09    2.60
  -3  11  -3   53.89    2.60
   3  11   3   54.79    3.50
   4  11  -3    1.90    0.90
  -4  11   3    1.90    0.80
   4  11   3    1.30    0.90
  -4  11  -3    1.90    0.80
  -5 -11  -3   15.20    1.50
   5  11  -3   18.60    1.80
  -5  11   3   17.10    1.50
  -5  11  -3   17.50    1.50
   5  11   3   19.40    1.80
  -6  11   3    1.90    0.90
   6  11  -3    0.00    0.90
  -6 -11  -3   -0.70    1.00
  -6  11  -3    0.00    0.90
  -6 -11   3    1.20    1.00
  -7 -11  -3    9.10    1.40
  -7  11   3    9.80    1.30
  -7  11  -3    9.40    1.20
  -7 -11   3   10.60    1.40
   0  12   3    0.30    0.60
   0  12  -3    0.00    0.80
  -1  12   3    5.10    0.90
   1  12  -3    3.10    1.00
   1  12   3    3.50    0.90
  -1  12  -3    2.40    0.90
  -1  12  -3    4.10    0.80
  -2  12   3   14.80    1.30
   2  12  -3   15.50    1.80
  -2  12  -3   14.70    1.30
  -2  12  -3   13.50    1.60
   2  12   3   13.60    1.70
  -3  12   3    1.20    0.80
   3  12  -3    0.90    1.00
  -3  12  -3   -0.40    0.70
   3  12   3   -0.20    0.90
  -3  12  -3   -0.20    0.80
  -4  12   3   35.30    2.20
   4  12  -3   39.10    2.70
  -4  12  -3   36.20    2.10
   4  12   3   37.90    2.70
  -5  12   3    0.30    0.90
   5  12  -3   -0.50    1.00
  -5  12  -3   -0.90    0.80
  -6  12   3   35.20    2.30
   6  12  -3   36.70    2.60
  -6  12  -3   33.50    2.20
   0  13  -3   15.70    1.80
   0  13   3   14.00    1.70
  -1  13   3    3.70    0.90
   1  13  -3    3.00    1.20
  -1  13  -3    2.70    1.10
   1  13   3    3.10    1.10
  -2  13   3    5.70    1.00
   2  13  -3    3.70    1.30
   2  13   3    3.90    1.20
  -2  13  -3    3.30    1.10
  -2  13  -3    4.50    0.90
  -3  13   3   24.50    1.80
   3  13  -3   26.80    2.30
   3  13   3   24.70    2.30
  -3  13  -3   23.80    1.80
  -3  13  -3   23.10    2.20
  -4  13   3    6.00    1.10
   4  13  -3    6.90    1.40
   4  13   3    6.20    1.30
  -4  13  -3    5.00    1.10
  -4  13  -3    5.40    1.20
   5  13  -3   43.30    2.90
  -5  13   3   40.60    2.40
  -5  13  -3   32.30    2.70
  -5  13  -3   36.70    2.30
   6  13  -3   -0.40    1.20
   0  14  -3   17.30    2.10
   0  14   3   14.10    1.90
   1  14  -3   44.50    3.10
  -1  14  -3   43.50    3.20
   1  14   3   40.90    3.00
  -2  14   3    3.40    1.00
   2  14  -3    1.20    1.30
   2  14   3    2.30    1.20
  -2  14  -3    2.50    1.20
   3  14  -3   27.40    2.60
  -3  14   3   30.90    2.00
  -3  14  -3   24.00    2.40
   3  14   3   29.20    2.50
  -3  14  -3   26.90    1.80
  -4  14   3    4.30    1.10
   4  14   3    3.30    1.40
  -4  14  -3    2.50    1.20
  -4  14  -3    1.90    1.00
   0  15  -3   66.09    4.30
   0  15   3   61.19    4.20
  -1  15   3    5.20    1.30
   1  15  -3    6.10    1.40
  -1  15  -3    5.10    1.40
   1  15   3    5.80    1.40
  -2  15   3   11.90    1.50
  -2  15  -3    8.10    1.60
   2  15   3    9.60    1.60
  -3  15   3    2.50    1.10
   0   0  -4  826.42   40.70
   0   0  -4  728.53   28.80
   1   0  -4   27.20    1.50
   1   0  -4   27.50    1.10
  -1   0  -4   31.20    1.40
  -1   0  -4   25.40    1.10
  -2   0   4   16.30    0.80
  -2   0  -4   17.80    0.90
  -2   0   4   17.30    0.90
  -3   0   4 2559.44   93.49
  -3   0  -4 2429.86   93.49
  -3   0   4 2499.95   95.49
  -3   0  -4 2592.34   95.39
   3   0  -4 2554.64  133.19
  -4   0   4  600.74   22.60
  -4   0  -4  578.14   22.00
  -4   0  -4  601.04   22.50
   4   0   4  585.34   30.00
   4   0  -4  616.34   30.20
  -5   0   4    4.20    0.80
  -5   0  -4    5.50    0.60
   5   0  -4    7.00    0.80
  -5   0   4    4.40    0.60
  -5   0  -4    4.90    0.70
  -6   0  -4   -0.40    0.40
  -6   0   4   -1.10    0.40
   6   0  -4    0.40    0.50
  -6   0   4   -1.60    0.60
   7   0  -4   12.10    1.10
  -7   0   4    9.80    1.30
  -7   0  -4   11.60    0.90
  -7   0  -4   11.30    1.20
  -8   0  -4   13.10    1.10
  -8   0   4   15.10    1.50
  -8   0  -4   11.60    1.50
  -9   0   4   44.60    2.50
  -9   0  -4   40.70    2.40
 -10   0  -4    5.20    1.20
 -10   0   4    6.50    1.30
   0  -1   4    3.80    0.30
   0   1  -4    3.90    0.20
   0   1  -4    4.70    0.30
   0   1   4    3.80    0.30
  -1  -1  -4   30.60    1.30
   1   1  -4   32.90    1.30
   1  -1   4   32.50    1.30
   1   1  -4   32.30    1.70
  -1   1   4   32.60    1.30
  -1  -1  -4   31.20    1.70
  -1   1  -4   33.50    1.70
  -1  -1   4   36.90    1.40
  -2   1   4  600.84   22.70
  -2  -1  -4  564.04   22.50
  -2   1   4  611.34   22.40
   2   1  -4  622.44   30.70
   2  -1  -4  676.63   30.90
  -2  -1   4  627.44   22.30
   2   1   4  530.45   30.50
  -2   1  -4  655.93   22.70
  -2   1  -4  551.24   30.40
  -3   1   4  602.24   23.40
   3   1  -4  619.44   31.70
  -3  -1  -4  621.64   23.40
   3   1   4  642.04   31.60
  -3   1  -4  631.84   23.40
  -3  -1   4  597.24   23.50
   3  -1  -4  655.43   31.70
  -3  -1   4  631.14   22.90
  -3   1  -4  587.84   23.00
   4   1  -4  953.30   47.40
  -4  -1  -4  905.51   34.50
  -4  -1  -4  936.41   35.20
  -4   1   4  946.61   34.60
  -4   1   4  946.91   35.20
   4  -1   4  871.61   47.10
  -4  -1   4  937.11   35.30
   4  -1  -4  961.70   47.20
  -4  -1   4  918.31   34.50
  -4   1  -4  964.20   35.20
  -4   1  -4  884.61   34.50
   4   1   4  991.30   47.10
  -5  -1  -4  180.98    7.20
   5  -1   4  172.08    9.30
   5   1  -4  187.98    9.30
  -5  -1  -4  178.78    6.80
  -5   1   4  182.58    7.00
  -5   1   4  182.08    7.20
  -5   1  -4  177.98    6.90
  -5  -1   4  181.18    7.20
   5  -1  -4  186.08    9.40
  -5   1  -4  187.48    7.10
  -6  -1  -4   51.29    2.10
   6   1  -4   52.09    2.80
  -6  -1  -4   49.80    2.40
  -6   1   4   50.69    2.40
  -6   1   4   49.70    2.20
   6  -1  -4   50.39    2.90
  -6  -1   4   49.40    2.50
  -6   1  -4   49.70    2.40
  -6   1  -4   51.39    2.20
  -7   1   4   23.40    1.40
  -7  -1  -4   24.20    1.70
  -7  -1  -4   24.80    1.30
  -7   1   4   25.00    1.70
   7   1  -4   24.70    1.70
  -7   1  -4   25.80    1.30
  -7  -1   4   25.60    1.80
  -7   1  -4   25.90    1.70
   7  -1  -4   26.80    1.80
  -8  -1  -4   50.29    2.70
  -8   1   4   53.99    2.70
  -8  -1   4   51.59    2.80
  -8   1  -4   52.29    2.30
  -8   1  -4   51.59    2.70
  -9   1   4   21.10    1.70
  -9  -1  -4   16.90    1.70
  -9  -1   4   19.80    1.80
  -9   1  -4   15.20    1.70
 -10  -1  -4    4.60    1.20
 -10   1   4    5.60    1.20
 -10  -1   4    5.30    1.20
   0   2  -4    3.50    0.20
  -1   2   4  235.88    9.00
   1   2  -4  238.88    9.00
   1  -2   4  244.48    9.00
  -1  -2  -4  240.48    8.90
  -1  -2  -4  255.27    9.00
  -1  -2  -4  230.88   12.10
  -1  -2   4  242.18    9.00
  -1   2  -4  238.68    8.90
  -1   2  -4  220.78   12.10
   2   2  -4  751.92   36.50
  -2   2   4  704.53   27.10
  -2  -2  -4  683.63   26.70
   2  -2  -4  743.73   36.50
  -2   2  -4  709.23   27.10
  -3   2   4  862.91   32.70
  -3   2   4  878.61   32.20
   3   2  -4  907.51   44.10
  -3  -2   4  743.33   32.70
  -3  -2   4  889.01   32.00
  -3   2  -4  841.32   32.10
   3   2   4  834.42   43.90
   3  -2  -4  964.10   44.40
  -3   2  -4  904.51   32.70
  -4   2   4  692.03   26.20
   4   2  -4  701.53   35.20
  -4  -2  -4  697.33   26.20
  -4   2   4  698.23   25.70
  -4  -2  -4  694.03   25.60
   4   2   4  663.13   35.00
  -4   2  -4  680.13   25.70
   4  -2  -4  736.23   35.10
  -4  -2   4  651.63   25.60
  -4   2  -4  718.33   26.10
   5  -2   4    2.60    0.50
  -5   2   4    3.40    0.60
   5   2  -4    4.30    0.70
  -5   2   4    3.10    0.60
  -5  -2  -4    3.70    0.40
  -5  -2  -4    3.70    0.70
  -5   2  -4    2.50    0.50
   5  -2  -4    1.70    0.60
  -5  -2   4    0.90    0.50
  -5   2  -4    2.60    0.50
  -6   2   4   36.70    1.80
  -6  -2  -4   36.80    1.50
  -6  -2  -4   33.40    1.90
  -6   2   4   34.10    1.80
   6   2  -4   37.50    2.10
  -6  -2   4   33.50    2.00
  -6   2  -4   32.20    1.80
   6  -2  -4   35.10    2.20
  -6   2  -4   34.00    1.70
  -7   2   4   61.59    2.70
  -7  -2  -4   58.69    2.90
  -7   2   4   61.69    2.90
   7   2  -4   63.19    3.30
   7  -2  -4   55.59    3.40
  -7   2  -4   59.69    2.60
  -7   2  -4   60.99    2.80
  -7  -2   4   55.59    2.90
  -8  -2  -4   20.60    1.70
  -8   2   4   23.30    1.70
  -8   2  -4   21.50    1.50
  -8   2  -4   22.70    1.40
  -8  -2   4   22.70    1.80
  -9   2   4   24.10    1.80
  -9  -2  -4   17.50    1.80
  -9  -2   4   22.20    1.90
  -9   2  -4   18.60    1.40
 -10  -2  -4    0.60    1.10
 -10  -2   4    1.50    1.10
   0  -3  -4  387.36   21.50
   0   3  -4  438.86   15.70
   0  -3   4  433.06   16.00
   0   3   4  441.86   16.00
  -1  -3  -4    3.00    0.30
   1  -3   4    3.50    0.30
  -1   3   4    3.70    0.30
  -1  -3  -4    3.20    0.30
   1   3  -4    2.40    0.20
  -1  -3   4    2.80    0.40
  -1   3  -4    2.20    0.30
  -1   3  -4    2.60    0.40
   2  -3   4  799.42   30.30
  -2   3   4  762.32   30.30
   2   3  -4  801.22   40.60
  -2   3   4  807.82   29.80
  -2  -3  -4  828.42   30.30
   2  -3  -4  832.02   40.80
  -2   3  -4  799.92   29.80
  -2  -3   4  817.52   30.30
  -3   3   4  123.59    4.70
   3   3  -4  131.99    6.20
  -3  -3  -4  121.19    4.80
  -3   3   4  122.39    4.70
   3  -3  -4  125.69    6.30
  -3  -3   4  120.29    4.80
  -3   3  -4  119.79    4.60
   3   3   4  104.69    6.10
  -3   3  -4  112.99    4.60
  -4   3   4    0.30    0.40
  -4  -3  -4    0.30    0.40
  -4  -3  -4    0.40    0.20
   4   3  -4    0.40    0.40
  -4   3   4    0.40    0.40
  -4   3  -4    0.40    0.40
  -4   3  -4    0.80    0.40
   4   3   4    0.90    0.20
  -4  -3   4    0.10    0.40
   5   3  -4  146.79    7.30
  -5   3   4  142.49    5.60
  -5   3   4  141.19    5.60
  -5  -3  -4  148.09    5.40
   5   3   4  137.29    7.20
   5  -3  -4  137.89    7.50
  -5   3  -4  138.59    5.50
  -5   3  -4  143.89    5.60
  -6  -3  -4   37.50    2.00
  -6   3   4   34.80    1.80
   6   3  -4   37.00    2.10
  -6  -3  -4   36.30    1.50
  -6   3   4   37.50    1.90
  -6   3  -4   33.70    1.70
  -6   3  -4   34.30    1.70
  -6  -3   4   34.60    2.00
   6  -3  -4   33.50    2.20
   7   3  -4   22.20    1.50
  -7  -3  -4   21.90    1.60
  -7   3   4   22.80    1.50
  -7   3   4   22.80    1.50
   7  -3  -4   20.40    1.70
  -7   3  -4   23.30    1.40
  -7  -3   4   22.60    1.60
  -7   3  -4   23.80    1.40
  -8   3   4   33.70    1.90
  -8   3   4   32.90    2.00
  -8  -3  -4   32.80    2.10
  -8   3  -4   32.10    1.80
  -8  -3   4   34.20    2.20
  -9  -3  -4    4.50    1.20
  -9   3  -4    5.00    0.90
  -9  -3   4    6.10    1.10
 -10  -3  -4    0.60    1.10
 -10  -3   4    1.90    1.20
   0  -4   4    9.60    0.50
   0   4   4    9.10    0.50
   0   4  -4    8.70    0.50
   0   4  -4    7.80    0.70
   0  -4  -4    8.00    0.80
   1   4  -4  120.79    4.40
  -1   4   4  115.99    4.50
  -1   4   4  114.49    4.40
   1  -4   4  122.59    4.40
  -1   4  -4  117.29    4.50
   1  -4  -4  109.29    6.10
   2   4  -4   14.50    1.00
   2  -4   4   15.40    0.70
  -2   4   4   14.40    0.90
  -2  -4  -4   15.30    0.90
  -2   4   4   15.20    0.70
   2  -4  -4   14.00    1.10
  -2  -4   4   15.70    0.90
  -2   4  -4   14.10    0.80
  -3   4   4  335.97   12.80
  -3   4   4  334.17   12.90
  -3  -4  -4  342.17   13.00
   3   4  -4  349.67   17.30
  -3  -4  -4  343.37   12.60
   3   4   4  302.27   17.30
  -3   4  -4  336.87   12.80
   3  -4  -4  366.76   17.50
  -3  -4   4  355.36   13.10
  -4  -4  -4  196.28    7.60
  -4   4   4  192.98    7.50
   4   4  -4  199.18    9.90
  -4   4   4  192.68    7.50
  -4  -4  -4  190.28    7.20
   4  -4  -4  201.38   10.10
  -4   4  -4  192.28    7.40
  -4  -4   4  199.08    7.60
   4   4   4  179.68    9.90
  -5  -4  -4   63.09    2.90
  -5   4   4   65.99    2.80
   5   4  -4   70.19    3.60
  -5  -4  -4   67.19    2.60
  -5   4   4   64.79    2.80
   5  -4  -4   63.79    3.80
  -5  -4   4   67.39    3.00
  -5   4  -4   67.09    2.80
  -5   4  -4   66.29    2.70
   5   4   4   67.09    3.50
  -6   4   4   19.50    1.30
  -6   4   4   21.60    1.30
  -6  -4  -4   18.90    1.40
   6   4  -4   18.90    1.30
  -6   4  -4   17.00    1.10
  -6   4  -4   17.30    1.30
  -6  -4   4   20.10    1.50
   6  -4  -4   17.00    1.50
  -7   4   4   52.89    2.50
  -7  -4  -4   52.29    2.60
   7   4  -4   52.99    2.90
  -7   4   4   51.99    2.40
   7  -4  -4   45.50    3.10
  -7  -4   4   48.90    2.70
  -7   4  -4   51.09    2.40
  -8   4   4   38.90    2.10
  -8  -4  -4   39.60    2.30
  -8  -4   4   40.90    2.40
  -8   4  -4   39.60    2.10
  -9  -4  -4    6.30    1.20
  -9  -4   4    8.70    1.30
  -9   4  -4    6.10    1.00
   0  -5   4   57.39    2.10
   0   5  -4   51.59    2.10
   0   5  -4   48.70    2.90
   1   5  -4  184.78   11.20
  -1   5   4  219.98    8.20
  -1   5   4  234.48    8.30
  -1  -5  -4  191.38    8.30
   1  -5   4  225.78    8.20
   1   5  -4  231.18    8.10
  -1   5  -4  211.58   11.20
  -1   5  -4  243.38    8.20
   1  -5  -4  225.08   11.30
   2  -5   4  261.67    9.70
   2   5  -4  254.87   13.20
  -2   5   4  250.47    9.80
   2   5  -4  265.97    9.60
  -2  -5  -4  268.37    9.90
  -2  -5   4  266.27   10.00
  -2   5  -4  266.17    9.80
   2  -5  -4  242.28   13.30
  -3   5   4   60.59    2.60
  -3  -5  -4   64.49    2.30
  -3  -5  -4   57.99    2.60
  -3   5   4   59.19    2.40
   3   5  -4   59.09    3.20
   3  -5   4   60.39    2.30
  -3   5  -4   60.29    2.50
   3  -5  -4   60.79    3.40
  -3  -5   4   60.39    2.60
   3   5   4   53.29    3.20
  -4   5   4  173.08    6.70
  -4  -5  -4  174.68    6.80
   4   5  -4  175.28    8.90
  -4   5   4  170.88    6.70
  -4  -5  -4  180.08    6.50
   4  -5  -4  174.18    9.10
  -4   5  -4  165.18    6.50
  -4  -5   4  176.98    6.90
   4   5   4  159.58    8.80
  -5  -5  -4  167.68    6.70
   5   5  -4  175.08    8.60
  -5   5   4  164.78    6.50
  -5   5   4  170.68    6.60
   5   5   4  161.88    8.60
  -5   5  -4  170.98    6.50
   5  -5  -4  156.38    8.80
  -5  -5   4  170.38    6.80
   6   5  -4   54.19    3.00
  -6   5   4   52.69    2.50
  -6  -5  -4   54.99    2.60
  -6   5  -4   51.09    2.40
  -6  -5   4   55.99    2.70
   6  -5  -4   50.69    3.20
  -7   5   4   23.50    1.60
  -7  -5  -4   25.00    1.80
   7   5  -4   24.80    1.70
  -7   5  -4   23.80    1.60
   7  -5  -4   21.20    1.90
  -7  -5   4   24.90    1.70
  -8   5   4   43.40    2.30
  -8  -5  -4   47.60    2.60
  -8  -5   4   45.60    2.70
  -8   5  -4   44.20    2.30
  -9  -5  -4    9.30    1.40
  -9   5   4   11.00    1.30
  -9  -5   4   10.80    1.50
  -9   5  -4   11.00    1.30
 -10   5  -4   -1.00    0.90
   0   6  -4  116.59    4.40
   0  -6   4  117.19    4.40
   0   6  -4  106.09    6.00
   0   6   4  116.49    4.40
  -1  -6  -4  475.25   16.80
  -1   6   4  440.36   16.70
   1   6  -4  370.06   22.60
   1   6  -4  474.35   16.50
  -1   6   4  478.95   16.70
   1  -6   4  466.65   16.70
   1  -6  -4  420.66   22.70
  -1   6  -4  469.25   16.60
  -1   6  -4  413.36   22.60
   2   6  -4   80.89    3.00
   2   6  -4   78.29    4.30
  -2   6   4   85.29    3.30
  -2  -6  -4   82.29    3.30
  -2   6   4   80.89    3.10
   2  -6  -4   69.79    4.40
  -2  -6   4   84.19    3.30
  -2   6  -4   82.39    3.30
  -3  -6  -4  304.57   11.50
  -3   6   4  294.47   11.30
   3   6  -4  296.67   15.20
  -3   6  -4  306.67   11.30
   3   6   4  278.47   15.20
  -3  -6   4  304.07   11.50
   3  -6  -4  302.27   15.40
   4   6  -4  129.79    6.60
  -4  -6  -4  127.49    5.20
  -4   6   4  127.79    5.10
  -4  -6  -4  138.59    4.80
  -4  -6   4  132.19    5.20
   4   6   4  118.39    6.60
  -4   6  -4  113.49    5.00
   4  -6  -4  124.89    6.90
   5   6  -4  174.68    8.80
  -5  -6  -4  168.68    6.80
  -5   6   4  172.08    6.70
   5  -6  -4  161.98    9.00
  -5  -6   4  168.78    6.90
  -5   6  -4  169.48    6.60
   5   6   4  166.08    8.70
  -6  -6  -4   -0.50    0.90
   6   6  -4    2.50    0.70
  -6   6   4    2.50    0.80
  -6   6  -4    0.80    0.80
   6  -6  -4    3.80    0.90
  -6  -6   4    3.60    0.90
  -7   6   4   35.00    2.10
   7   6  -4   39.20    2.30
  -7  -6  -4   38.70    2.30
   7  -6  -4   35.10    2.60
  -7  -6   4   40.50    2.40
  -7   6  -4   36.00    2.10
  -8   6   4   19.30    1.70
  -8  -6  -4   21.20    1.80
  -8  -6   4   19.90    1.90
  -8   6  -4   21.10    1.60
  -9   6   4   10.90    1.40
  -9  -6  -4   10.20    1.50
  -9  -6   4   12.50    1.60
  -9   6  -4   11.10    1.40
   0   7   4  529.25   19.40
   0   7  -4  540.75   19.30
   0   7   4  505.15   19.50
   0   7  -4  493.35   26.40
   0  -7   4  527.65   19.60
  -1   7   4  107.59    4.20
   1   7  -4  106.29    4.00
  -1   7   4   98.99    4.00
  -1  -7  -4  105.09    4.10
  -1   7  -4   99.79    5.70
  -1   7  -4  110.39    4.20
   1   7   4  108.99    4.20
  -1  -7   4  107.69    4.20
  -2   7   4  151.28    5.90
  -2  -7  -4  149.99    5.90
  -2  -7   4  153.58    6.00
  -2   7  -4  147.39    5.90
  -3  -7  -4   78.09    3.30
   3   7  -4   77.69    4.20
   3  -7  -4   73.59    4.40
  -3  -7   4   78.29    3.30
  -3   7  -4   76.79    3.20
   3   7   4   73.89    4.20
   4   7  -4   21.40    1.60
  -4  -7  -4   21.30    1.40
  -4   7   4   23.30    1.50
   4  -7  -4   21.80    1.90
  -4   7  -4   18.80    1.40
  -4  -7   4   20.40    1.50
   4   7   4   21.00    1.60
  -5  -7  -4   79.69    3.80
  -5   7   4   83.49    3.70
   5   7  -4   90.29    4.70
   5   7   4   86.69    4.60
   5  -7  -4   85.69    4.90
  -5  -7   4   88.39    3.80
  -5   7  -4   83.89    3.70
  -6  -7  -4   11.80    1.40
   6   7  -4   17.40    1.50
  -6   7   4   15.90    1.40
  -6   7  -4   15.10    1.40
  -6  -7   4   17.30    1.60
   6  -7  -4   15.30    1.70
   7   7  -4   22.30    1.60
  -7  -7  -4   19.20    1.60
  -7   7   4   18.10    1.70
  -7  -7   4   20.00    1.90
  -7   7  -4   19.60    1.50
   7  -7  -4   17.40    1.90
  -8   7   4   20.10    1.70
  -8  -7  -4   22.90    1.90
  -8  -7   4   20.30    1.90
  -8   7  -4   24.70    1.70
  -9  -7  -4   12.20    1.60
  -9   7   4   12.40    1.50
  -9  -7   4   15.20    1.90
  -9   7  -4   14.30    1.50
   0   8   4    6.30    0.60
   0   8  -4    9.30    1.20
   0   8  -4   10.70    0.90
   0   8   4    8.20    1.00
   1   8  -4  111.59    4.10
  -1  -8  -4  105.89    4.20
  -1   8   4  110.89    4.30
  -1  -8   4  104.39    4.20
   1   8   4  104.79    4.20
  -1   8  -4  109.09    4.20
  -1   8  -4   96.09    5.80
   2   8  -4   84.49    4.60
  -2  -8  -4   83.49    3.40
  -2   8   4   80.69    3.60
   2   8   4   84.39    3.40
  -2   8  -4   80.99    3.40
  -2  -8   4   83.59    3.50
   3   8  -4  134.19    7.20
  -3   8   4  132.09    5.50
  -3  -8  -4  134.19    5.40
  -3  -8   4  138.79    5.50
  -3   8  -4  137.49    5.40
   3   8   4  132.79    7.20
  -4  -8  -4   65.29    3.00
   4   8  -4   67.09    3.80
  -4   8   4   67.99    3.00
  -4   8  -4   67.79    3.00
   4   8   4   64.99    3.70
  -4  -8   4   67.29    3.10
   4  -8  -4   65.69    4.00
  -5   8   4    2.20    0.80
  -5  -8  -4   -0.30    0.80
   5   8  -4    2.30    0.70
   5   8   4    2.40    0.70
   5  -8  -4    2.10    1.00
  -5  -8   4    2.50    0.90
  -5   8  -4    0.90    0.80
  -6   8   4   72.69    3.40
   6   8  -4   75.99    4.10
  -6  -8  -4   73.39    3.50
   6  -8  -4   68.69    4.40
  -6   8  -4   75.09    3.30
  -6  -8   4   73.39    3.50
  -7  -8  -4   16.20    1.60
   7   8  -4   19.40    1.60
  -7   8   4   16.20    1.60
  -7  -8   4   13.90    1.80
   7  -8  -4   14.30    1.90
  -7   8  -4   18.50    1.60
  -8   8   4    8.00    1.20
  -8  -8  -4    8.90    1.30
  -8  -8   4    9.20    1.40
  -8   8  -4    9.10    1.10
   0   9  -4   25.50    1.90
   0   9  -4   26.90    1.40
   0   9   4   22.10    1.50
  -1   9   4   10.40    1.20
   1   9  -4   15.40    1.50
  -1   9  -4   15.80    1.10
   1   9   4   14.10    1.20
  -1   9  -4   11.10    1.50
   2   9  -4   38.80    2.40
  -2   9   4   34.50    1.90
  -2  -9  -4   32.40    1.70
  -2   9  -4   37.00    1.80
   2   9   4   36.70    1.70
  -2   9  -4   30.10    2.30
   2   9   4   34.60    2.40
  -2  -9   4   35.10    1.80
  -3   9   4   22.10    1.50
   3   9  -4   24.50    1.80
  -3  -9  -4   21.00    1.40
  -3   9  -4   20.40    1.40
  -3  -9   4   22.70    1.50
   3   9   4   21.30    1.80
   4   9  -4   34.90    2.30
  -4  -9  -4   32.80    1.90
  -4   9   4   34.50    2.00
  -4  -9   4   36.10    2.00
  -4   9  -4   33.70    1.90
   4   9   4   35.60    2.30
   5   9  -4   55.99    3.20
  -5   9   4   54.29    2.70
  -5  -9  -4   48.90    2.60
   5   9   4   55.09    3.20
  -5   9  -4   51.29    2.50
  -5  -9   4   53.09    2.70
  -6  -9  -4   21.80    1.80
  -6   9   4   24.00    1.70
   6   9  -4   24.40    1.80
  -6   9  -4   25.80    1.70
  -6  -9   4   21.90    1.80
  -7   9   4   21.70    1.80
  -7  -9  -4   22.80    1.90
   7   9  -4   24.50    1.80
  -7  -9   4   21.60    2.00
  -7   9  -4   23.20    1.70
  -8   9   4    7.50    1.10
  -8  -9  -4    8.20    1.30
  -8  -9   4    5.20    1.30
  -8   9  -4    7.60    1.20
   0  10  -4   79.79    3.20
   0  10  -4   75.19    4.50
   0  10   4   75.79    3.30
  -1  10   4    6.30    0.90
   1  10  -4    9.10    1.40
  -1  10  -4    6.50    1.10
   1  10   4    7.90    0.90
  -1  10  -4   10.00    1.00
   2  10  -4    0.30    0.70
  -2  10   4   -0.90    0.60
  -2  10  -4    0.00    0.60
  -2  10  -4    0.10    0.70
   2  10   4    0.20    0.60
   2  10   4   -0.20    0.70
  -3 -10  -4   50.09    2.40
  -3  10   4   52.99    2.60
   3  10  -4   54.29    3.20
   3  10   4   55.39    3.30
  -3  10  -4   52.29    2.40
  -4  10   4   15.40    1.30
  -4 -10  -4   13.80    1.30
   4  10  -4   18.30    1.60
  -4 -10   4   15.50    1.40
   4  10   4   16.80    1.60
  -4  10  -4   13.40    1.30
   5  10  -4    1.30    0.80
  -5  10   4    1.30    0.80
  -5 -10  -4    0.40    0.80
  -5 -10   4   -0.60    0.90
  -5  10  -4    0.40    0.80
   6  10  -4    9.20    1.30
  -6 -10  -4    8.00    1.20
  -6  10   4   10.90    1.40
  -6  10  -4    8.60    1.10
  -6 -10   4   10.50    1.30
   7  10  -4    4.40    1.00
  -7  10   4    4.40    1.10
  -7 -10  -4    3.50    1.10
  -7  10  -4    4.50    1.00
  -7 -10   4    3.40    1.20
   0  11  -4    4.70    1.00
   0  11   4    4.10    0.80
   1  11  -4    5.50    1.00
  -1  11   4    6.40    0.90
  -1  11  -4    6.40    0.80
  -1  11  -4    4.60    1.00
   1  11   4    5.60    0.80
  -2  11   4   18.80    1.50
   2  11  -4   21.20    1.90
  -2  11  -4   18.60    1.70
   2  11   4   19.70    1.80
  -2  11  -4   21.50    1.40
   3  11  -4    6.50    1.10
  -3  11   4    7.60    1.00
  -3  11  -4    4.80    1.00
  -3  11  -4    7.10    0.90
   3  11   4    8.00    1.40
  -4  11   4    5.90    1.00
   4  11  -4    8.20    1.40
   4  11   4    6.00    1.10
  -4  11  -4    6.60    0.90
   5  11  -4    3.30    1.00
  -5  11   4    3.30    0.90
  -5 -11  -4    3.20    0.90
  -5  11  -4    2.70    0.90
   6  11  -4    1.60    1.00
  -6 -11  -4    1.30    1.00
  -6  11   4    3.10    0.90
  -6  11  -4    1.80    0.90
  -6 -11   4    2.50    1.10
  -7 -11  -4    7.70    1.30
  -7  11   4    9.10    1.30
   7  11  -4    8.10    1.20
  -7  11  -4    9.00    1.20
  -7 -11   4    9.20    1.40
   0  12   4   16.30    1.30
   0  12  -4   13.40    1.60
   1  12  -4   50.79    3.30
  -1  12   4   50.09    2.50
  -1  12  -4   49.30    3.30
   1  12   4   46.30    3.20
  -1  12  -4   55.29    2.40
  -2  12   4   24.30    1.70
   2  12  -4   26.20    2.20
  -2  12  -4   22.60    2.10
   2  12   4   23.40    2.00
  -2  12  -4   25.10    1.60
  -3  12   4    3.00    0.90
   3  12  -4    3.00    1.10
  -3  12  -4    2.50    0.80
   3  12   4    3.80    1.10
  -3  12  -4    2.50    1.00
   4  12  -4    2.70    1.10
  -4  12   4    2.10    0.90
  -4  12  -4    1.70    0.90
  -4  12  -4    2.90    1.00
   4  12   4    0.90    1.00
   5  12  -4   -0.90    1.00
  -5  12   4    1.20    0.80
  -5  12  -4    1.10    0.90
  -5  12  -4    0.60    0.90
   6  12  -4   -0.80    1.00
  -6  12   4    0.20    0.90
  -6  12  -4    0.60    1.00
   0  13   4   47.60    2.40
   0  13  -4   47.90    3.30
  -1  13   4   38.90    2.20
   1  13  -4   37.20    2.80
   1  13   4   32.90    2.60
  -1  13  -4   34.70    2.70
  -2  13   4   23.00    1.70
   2  13  -4   23.70    2.20
  -2  13  -4   20.90    2.10
   2  13   4   20.40    2.10
  -2  13  -4   22.40    1.60
   3  13  -4    8.20    1.50
  -3  13   4    8.10    1.20
   3  13   4    8.00    1.40
  -3  13  -4    6.80    1.00
  -3  13  -4    8.00    1.30
  -4  13   4    2.10    1.00
   4  13  -4    0.40    1.10
   4  13   4    0.60    1.10
  -4  13  -4    0.10    0.90
  -4  13  -4    1.60    1.00
   5  13  -4   15.90    2.00
  -5  13   4   16.80    1.70
  -5  13  -4   12.70    1.50
   0  14  -4    1.00    1.30
   0  14   4    1.40    1.00
  -1  14   4   12.80    1.40
   1  14  -4    9.80    1.60
  -1  14  -4   11.30    1.70
   1  14   4   12.10    1.80
  -2  14   4   28.10    2.00
   2  14  -4   25.20    2.50
  -2  14  -4   24.80    2.40
   2  14   4   25.30    2.40
  -3  14   4    3.50    1.00
   3  14  -4    1.90    1.20
  -3  14  -4    1.90    1.20
   3  14   4    1.70    1.20
  -3  14  -4    2.40    1.00
  -4  14   4   29.30    2.10
   4  14  -4   28.40    2.40
  -4  14  -4   25.50    1.90
  -4  14  -4   25.10    2.40
   4  14   4   28.00    2.50
   0  15   4    0.30    1.10
   0  15  -4    0.20    1.30
  -1  15   4    5.20    1.30
   1  15  -4    6.50    1.50
   1  15   4    7.50    1.50
  -1  15  -4    5.10    1.50
  -2  15   4    1.20    1.00
   2  15   4    1.10    1.10
  -3  15   4    6.30    1.20
   0   0  -5   -2.60    0.20
   0   0   5   -2.60    0.10
   0   0  -5   -2.70    0.10
   1   0   5   13.10    0.60
  -1   0  -5   16.80    0.80
   1   0  -5   14.30    0.60
   1   0  -5   13.90    0.90
  -2   0  -5 1700.73   61.99
  -2   0   5 1571.64   66.29
  -3   0  -5 4003.30  141.39
  -3   0  -5 3691.03  138.59
   3   0  -5 3717.13  196.78
  -3   0   5 3710.13  141.49
  -3   0   5 3636.74  144.49
  -4   0  -5  103.79    4.20
   4   0  -5  112.79    5.70
  -4   0   5  109.39    4.40
  -4   0  -5  109.79    4.40
  -5   0   5  723.63   27.60
  -5   0  -5  707.03   26.90
   5   0  -5  729.53   36.70
  -5   0   5  739.23   27.00
  -5   0  -5  737.13   27.50
   6   0  -5    0.60    0.50
  -6   0  -5   -1.00    0.60
  -6   0  -5    0.40    0.40
  -6   0   5   -1.00    0.70
  -6   0   5   -0.30    0.40
  -7   0   5  136.49    5.70
  -7   0  -5  136.89    5.60
   7   0  -5  132.39    7.10
  -7   0  -5  136.49    5.20
   8   0  -5   19.10    1.60
  -8   0  -5   15.70    1.20
  -8   0   5   17.00    1.60
  -8   0  -5   15.10    1.60
  -9   0   5   -0.40    0.90
 -10   0  -5    1.00    1.00
 -10   0   5    1.20    1.10
   0  -1   5   98.29    3.80
   0   1  -5   98.79    3.80
   0   1   5   97.39    3.80
   0   1  -5  105.49    5.10
   1  -1   5 1485.75   53.49
   1   1  -5 1240.38   71.69
  -1  -1  -5 1535.25   71.69
   1   1  -5 1490.15   52.49
  -1   1   5 1440.36   53.59
  -1  -1  -5 1372.66   53.69
  -1  -1   5 1238.88   53.49
  -1   1  -5 1413.16   52.49
  -1   1  -5 1547.65   71.59
  -2   1   5 2109.99   79.89
  -2   1   5 1897.11   78.39
  -2   1  -5 2213.08  106.49
  -2   1  -5 2240.38   79.69
  -3  -1  -5  815.82   30.20
   3   1  -5  812.62   40.80
  -3   1   5  787.92   30.20
  -3  -1  -5  772.22   30.60
  -3  -1   5  757.92   30.20
  -3   1  -5  824.52   30.20
  -3   1  -5  768.02   29.60
  -3  -1   5  816.72   29.60
   3  -1  -5  868.11   41.00
  -4  -1  -5 1449.35   55.59
  -4   1   5 1518.35   56.49
  -4  -1  -5 1523.25   56.49
   4   1  -5 1532.85   76.29
  -4   1   5 1498.15   55.59
   4  -1  -5 1548.05   76.39
  -4   1  -5 1417.66   55.59
  -4   1  -5 1533.45   56.39
  -4  -1   5 1507.05   55.49
  -4  -1   5 1511.35   56.49
  -5   1   5   16.40    1.20
  -5  -1  -5   18.10    1.30
   5   1  -5   21.00    1.20
  -5  -1  -5   19.10    0.90
  -5   1   5   18.20    1.30
  -5   1  -5   17.60    1.00
  -5  -1   5   13.20    1.40
  -5   1  -5   18.20    1.20
  -6   1   5    5.70    0.90
   6   1  -5    8.90    0.90
  -6   1   5    5.90    0.70
  -6  -1  -5    8.10    0.70
  -6  -1  -5    6.40    0.90
  -6   1  -5    7.80    1.00
   6  -1  -5    9.60    1.00
  -6  -1   5    6.50    1.00
  -6   1  -5    8.10    0.80
  -7  -1  -5   69.09    2.70
   7   1  -5   66.39    3.70
  -7   1   5   69.49    3.10
  -7  -1  -5   65.49    3.10
  -7   1  -5   67.29    3.00
  -7  -1   5   69.89    3.20
   7  -1  -5   61.59    3.70
  -7   1  -5   65.29    2.80
   8   1  -5   60.59    3.50
  -8   1   5   63.69    3.00
  -8  -1  -5   58.99    3.00
   8  -1  -5   60.59    3.60
  -8   1  -5   60.29    2.60
  -8  -1   5   60.29    3.10
  -8   1  -5   59.49    2.90
  -9  -1  -5    4.50    1.10
  -9   1   5    7.70    1.20
  -9  -1   5    7.60    1.20
 -10   1   5    0.50    1.10
 -10  -1  -5    1.70    1.00
 -10  -1   5    0.80    1.20
   0  -2   5  473.35   17.90
   0   2   5  473.85   17.90
   0   2  -5  467.75   18.00
   0   2  -5  466.65   23.80
   0  -2  -5  477.75   23.80
   1   2  -5  916.71   33.20
  -1   2   5  907.81   33.80
   1  -2   5  934.61   33.80
  -1  -2  -5  884.51   45.30
  -1   2  -5  944.31   33.30
  -1  -2   5  771.12   33.80
  -1   2  -5  911.11   47.40
  -2   2   5  521.35   18.60
  -2  -2  -5  417.46   18.60
  -2   2   5  456.15   18.30
  -2  -2   5  531.55   18.70
  -2   2  -5  489.45   24.90
  -2   2  -5  546.55   18.60
  -3   2   5  635.84   22.90
  -3  -2  -5  604.74   22.90
  -3   2   5  609.64   23.20
   3   2  -5  644.74   31.30
   3  -2  -5  681.03   31.20
  -3  -2   5  561.24   23.30
   3   2   5  564.94   31.30
  -3  -2   5  635.74   22.70
  -3   2  -5  623.24   23.20
  -3   2  -5  603.64   22.80
   4   2  -5  324.17   16.20
  -4   2   5  323.27   12.20
  -4  -2  -5  311.77   11.90
  -4  -2  -5  325.87   12.30
  -4   2   5  316.87   12.00
   4   2   5  317.87   16.10
  -4  -2   5  310.27   11.90
  -4   2  -5  326.57   12.20
  -4   2  -5  315.67   12.00
   4  -2  -5  330.27   16.40
   5   2  -5   14.40    1.00
  -5  -2  -5   13.60    1.20
  -5   2   5   10.10    1.00
  -5  -2  -5   15.70    0.80
  -5   2   5   13.90    1.10
  -5   2  -5   15.00    1.00
  -5   2  -5   15.50    1.10
   5  -2  -5   12.90    1.30
  -6   2   5   41.30    2.10
  -6   2   5   41.50    2.10
  -6  -2  -5   41.90    2.20
   6   2  -5   45.80    2.50
  -6  -2  -5   43.50    1.80
   6  -2  -5   42.10    2.60
  -6   2  -5   42.30    2.00
  -6   2  -5   43.40    1.90
  -6  -2   5   42.10    2.20
  -7  -2  -5   21.60    1.60
  -7   2   5   24.50    1.60
  -7   2   5   20.90    1.50
   7   2  -5   23.40    1.60
  -7  -2  -5   22.80    1.10
   7  -2  -5   22.00    1.80
  -7   2  -5   21.80    1.50
  -7  -2   5   21.30    1.70
  -7   2  -5   23.20    1.30
  -8   2   5   21.70    1.70
   8   2  -5   21.60    1.60
  -8  -2  -5   20.00    1.50
  -8   2  -5   19.70    1.30
   8  -2  -5   20.10    1.70
  -8  -2   5   20.30    1.60
  -8   2  -5   19.40    1.50
  -9   2   5    9.00    1.20
  -9  -2  -5    4.80    1.20
  -9   2  -5    7.00    0.90
  -9  -2   5    8.30    1.30
 -10  -2  -5   19.30    1.80
 -10  -2   5   17.20    1.90
   0  -3   5  249.58    9.50
   0   3  -5  251.17    9.30
   0   3   5  251.87    9.50
  -1  -3  -5  727.83   38.20
   1   3  -5  785.52   29.30
   1  -3   5  783.52   28.60
  -1   3   5  757.22   28.60
   1  -3  -5  759.72   38.40
  -1   3  -5  784.82   27.90
  -1   3  -5  694.33   38.10
  -2   3   5   44.90    1.80
   2   3  -5   48.80    1.70
   2  -3   5   45.80    1.80
  -2  -3  -5   46.50    1.90
  -2  -3  -5   42.60    1.70
  -2   3   5   43.70    1.90
  -2   3  -5   43.80    1.80
  -2   3  -5   38.00    2.40
  -2  -3   5   43.10    1.90
   3   3  -5   20.70    1.20
  -3   3   5   19.90    1.00
  -3   3   5   19.10    1.10
  -3  -3  -5   18.50    0.90
  -3  -3  -5   19.60    1.10
   3  -3  -5   20.70    1.40
   3   3   5   17.10    1.10
  -3  -3   5   20.70    1.10
  -3   3  -5   19.60    0.90
  -4  -3  -5    4.40    0.50
  -4   3   5    5.20    0.60
  -4   3   5    7.10    0.70
   4   3  -5    7.10    0.70
   4  -3  -5    4.40    0.80
   4   3   5    5.50    0.50
  -4  -3   5    5.40    0.70
  -4   3  -5    6.00    0.60
  -4   3  -5    7.00    0.70
   5   3  -5   58.99    3.10
  -5   3   5   60.19    2.50
  -5   3   5   56.49    2.60
  -5  -3  -5   58.09    2.30
  -5   3  -5   57.59    2.50
   5  -3  -5   52.29    3.30
  -5   3  -5   58.29    2.40
  -6   3   5    5.40    0.70
  -6   3   5    5.10    0.80
  -6  -3  -5    5.60    0.90
   6   3  -5    5.50    0.80
  -6   3  -5    3.80    0.60
  -6   3  -5    4.60    0.70
   6  -3  -5    5.10    0.80
  -6  -3   5    4.10    0.80
  -7   3   5   35.50    1.90
  -7   3   5   37.90    2.10
  -7  -3  -5   39.20    2.10
   7   3  -5   38.60    2.30
   7  -3  -5   32.20    2.40
  -7   3  -5   38.70    1.90
  -7   3  -5   38.50    1.90
  -7  -3   5   38.40    2.20
  -8   3   5    6.90    0.90
  -8   3   5    7.40    1.00
  -8  -3  -5    5.60    1.10
   8   3  -5    5.60    0.90
  -8   3  -5    5.20    0.80
  -8  -3   5    6.20    1.10
   8  -3  -5    6.50    1.00
  -9  -3  -5    3.50    1.00
  -9   3  -5    4.70    0.90
  -9  -3   5    7.10    1.30
 -10  -3  -5    6.00    1.30
 -10  -3   5    5.00    1.40
   0   4  -5   92.39    5.10
   0   4   5  102.59    3.80
   0  -4  -5   94.29    5.20
   0  -4   5  102.69    3.80
   0   4  -5  100.29    3.70
  -1  -4  -5  148.09    5.90
   1   4  -5  160.58    5.80
   1   4  -5  147.59    8.00
  -1  -4  -5  161.98    5.90
   1  -4   5  161.88    5.90
  -1   4   5  152.28    5.90
  -1   4  -5  157.18    5.90
   1  -4  -5  152.68    8.10
   2   4  -5  152.18    5.60
  -2   4   5  153.58    5.90
  -2   4   5  149.88    5.80
  -2  -4  -5  156.08    5.90
  -2  -4  -5  154.38    5.70
   2  -4   5  156.28    5.80
  -2   4  -5  148.59    5.80
  -2  -4   5  147.59    5.90
  -3  -4  -5   29.40    1.20
  -3  -4  -5   28.10    1.50
  -3   4   5   29.20    1.30
  -3   4   5   29.20    1.40
   3   4  -5   30.60    1.70
   3  -4  -5   32.50    1.90
   3   4   5   27.00    1.70
  -3  -4   5   32.10    1.50
  -3   4  -5   26.00    1.40
  -4  -4  -5   83.89    3.30
  -4  -4  -5   86.89    3.60
  -4   4   5   84.59    3.50
   4   4  -5   88.99    4.50
  -4   4   5   84.89    3.50
  -4  -4   5   89.79    3.70
   4  -4  -5   87.09    4.70
   4   4   5   80.19    4.40
  -4   4  -5   86.69    3.40
  -5  -4  -5    5.50    0.80
  -5   4   5    5.40    0.70
  -5  -4  -5    6.70    0.60
   5   4  -5    6.40    0.90
  -5   4   5    5.30    0.70
  -5  -4   5    4.20    0.80
  -5   4  -5    6.50    0.70
  -5   4  -5    5.00    0.70
   5  -4  -5    4.10    0.80
   6   4  -5    2.00    0.60
  -6   4   5    1.20    0.60
  -6  -4  -5    1.50    0.70
  -6   4   5    2.10    0.60
  -6   4  -5    1.30    0.50
  -6  -4   5    1.80    0.80
  -6   4  -5    1.30    0.60
   6  -4  -5    0.90    0.70
   7   4  -5    1.30    0.70
  -7   4   5    0.90    0.70
  -7  -4  -5    0.50    0.80
  -7   4   5    0.70    0.70
  -7   4  -5   -0.60    0.70
   7  -4  -5    0.40    0.80
  -7  -4   5    0.40    0.90
  -8   4   5   20.60    1.60
   8   4  -5   20.50    1.60
  -8  -4  -5   20.40    1.60
   8  -4  -5   21.00    1.80
  -8   4  -5   20.60    1.50
  -8  -4   5   19.10    1.70
  -9  -4  -5    7.00    1.30
  -9   4  -5    7.90    1.00
  -9  -4   5    8.20    1.30
 -10   4  -5    4.00    1.00
   0  -5   5   65.79    2.50
   0   5  -5   65.59    2.50
   0   5   5   65.99    2.50
   0   5  -5   60.79    3.40
   0  -5  -5   60.19    3.50
  -1   5   5  266.97   10.20
  -1   5   5  284.87   10.20
   1   5  -5  283.17   10.00
   1   5  -5  260.47   13.80
   1  -5   5  279.37   10.20
  -1  -5  -5  282.37   10.30
  -1  -5   5  247.08   10.30
   1  -5  -5  262.87   13.90
  -1   5  -5  248.98   13.80
  -1   5  -5  284.97   10.10
  -2   5   5  144.49    5.60
   2   5  -5  147.69    5.40
   2  -5   5  149.29    5.50
   2   5  -5  124.29    7.50
  -2  -5  -5  152.38    5.70
  -2  -5  -5  154.18    5.50
  -2   5  -5  155.88    5.60
  -2  -5   5  155.58    5.80
  -2   5  -5  132.59    7.60
  -3  -5  -5   10.60    0.60
  -3   5   5    8.80    0.70
   3   5  -5    8.50    0.90
   3  -5   5   10.50    0.50
  -3   5   5    9.90    0.80
  -3  -5  -5    9.50    0.90
  -3   5  -5    7.90    0.80
   3  -5  -5   10.40    1.10
  -3  -5   5   11.20    0.90
   3   5   5    8.40    0.90
  -4  -5  -5  134.49    4.80
   4   5  -5  132.19    6.60
  -4  -5  -5  126.79    5.10
  -4   5   5  126.49    5.00
  -4   5   5  128.29    5.10
   4  -5  -5  128.99    6.90
   4   5   5  113.49    6.60
  -4  -5   5  128.19    5.20
  -5  -5  -5    8.70    0.60
  -5  -5  -5    5.30    0.80
   5   5  -5    5.70    1.00
  -5   5   5    6.40    0.80
  -5   5   5    5.90    0.70
  -5   5  -5    6.10    0.80
  -5  -5   5    7.10    0.90
   5  -5  -5    6.50    1.00
  -6   5   5   11.50    1.20
   6   5  -5   12.20    1.20
  -6  -5  -5   12.00    1.20
  -6  -5   5   14.90    1.40
  -6   5  -5   11.00    1.20
   6  -5  -5   14.50    1.40
   7   5  -5   28.90    1.90
  -7  -5  -5   30.20    1.90
  -7   5   5   29.50    1.80
   7  -5  -5   27.00    2.20
  -7  -5   5   32.50    2.00
  -7   5  -5   29.20    1.70
  -8   5   5   16.00    1.50
  -8  -5  -5   14.60    1.50
   8  -5  -5   14.70    1.60
  -8  -5   5   17.40    1.70
  -8   5  -5   16.30    1.40
  -9  -5  -5    3.30    1.10
  -9  -5   5    7.20    1.30
  -9   5  -5    4.70    1.00
   0   6  -5    0.10    0.30
   0   6  -5    0.70    0.50
   0  -6   5    0.80    0.30
   0   6   5    0.70    0.20
   0   6   5    0.50    0.30
  -1   6   5   30.60    1.30
   1   6  -5   30.80    1.30
  -1  -6  -5   31.40    1.40
  -1   6   5   31.20    1.50
   1   6  -5   29.70    1.90
   1  -6   5   31.40    1.30
   1  -6  -5   31.70    2.00
  -1   6  -5   33.10    1.40
  -1  -6   5   34.60    1.50
  -1   6  -5   28.80    1.90
  -2  -6  -5   58.39    2.40
  -2   6   5   48.70    2.40
   2  -6   5   57.19    2.10
  -2   6   5   55.89    2.20
   2   6  -5   58.19    2.10
  -2   6  -5   57.59    2.40
  -2   6  -5   49.70    3.10
  -2  -6   5   56.69    2.40
  -3   6   5  751.62   28.40
  -3  -6  -5  766.52   28.50
   3   6  -5  769.22   38.20
  -3   6  -5  778.82   28.10
   3   6   5  698.63   38.20
  -3  -6   5  762.62   28.60
   3  -6  -5  759.12   38.40
  -4   6   5   26.60    1.60
  -4  -6  -5   26.30    1.60
   4   6  -5   26.60    1.80
  -4  -6  -5   29.50    1.30
  -4  -6   5   30.80    1.70
  -4   6  -5   27.20    1.60
   4  -6  -5   26.30    2.10
   4   6   5   26.50    1.70
  -5   6   5   64.29    2.90
   5   6  -5   68.19    3.60
  -5  -6  -5   61.69    2.90
   5  -6  -5   64.39    3.80
  -5  -6   5   62.69    3.00
  -5   6  -5   63.69    2.80
  -6  -6  -5   32.00    1.90
   6   6  -5   35.30    2.20
  -6   6   5   35.40    2.00
  -6  -6   5   36.50    2.00
  -6   6  -5   32.50    1.80
   6  -6  -5   33.30    2.40
   7   6  -5   94.89    5.10
  -7   6   5   94.29    4.10
  -7  -6  -5   97.49    4.20
  -7  -6   5   94.69    4.30
   7  -6  -5   85.29    5.30
  -7   6  -5   96.19    4.00
  -8  -6  -5    5.90    1.20
  -8   6   5    3.10    1.00
  -8  -6   5    4.80    1.10
   8  -6  -5    4.90    1.10
  -8   6  -5    5.70    1.00
  -9   6   5    6.30    1.10
  -9  -6  -5    5.90    1.30
  -9  -6   5    5.80    1.30
  -9   6  -5    6.30    1.10
   0  -7   5  131.89    5.90
   0   7  -5  151.58    8.00
   0   7   5  161.38    5.90
   0   7  -5  163.48    5.80
   0   7   5  156.18    5.80
   1   7  -5  444.66   15.90
  -1   7   5  412.06   16.10
  -1   7   5  438.16   16.10
  -1  -7  -5  437.26   16.20
  -1  -7   5  436.66   16.30
  -1   7  -5  441.56   16.00
  -1   7  -5  395.56   21.90
  -2  -7  -5  274.47   10.10
  -2   7   5  258.97   10.00
  -2   7   5  273.97   10.10
  -2   7  -5  271.77   10.00
  -2   7  -5  236.48   13.60
  -2  -7   5  272.97   10.20
   3   7  -5   56.29    3.00
  -3  -7  -5   54.39    2.40
  -3   7   5   47.60    2.50
   3   7   5   51.79    3.10
  -3  -7   5   54.29    2.50
   3  -7  -5   52.49    3.20
  -3   7  -5   52.99    2.40
  -4   7   5  133.89    5.40
  -4  -7  -5  135.19    5.40
   4   7  -5  133.99    7.00
  -4  -7   5  132.69    5.50
   4  -7  -5  128.79    7.20
   4   7   5  127.69    7.00
  -4   7  -5  134.79    5.30
   5   7  -5   45.60    2.50
  -5  -7  -5   38.50    2.20
  -5   7   5   39.40    2.20
  -5  -7   5   42.50    2.30
   5  -7  -5   43.40    2.90
  -5   7  -5   41.70    2.10
  -6  -7  -5   86.99    3.90
  -6   7   5   83.89    3.80
   6   7  -5   90.19    4.60
  -6   7  -5   85.09    3.70
   6  -7  -5   79.79    4.90
  -6  -7   5   83.19    3.90
  -7   7   5   67.49    3.30
   7   7  -5   73.59    4.00
  -7  -7  -5   72.39    3.40
   7  -7  -5   65.29    4.30
  -7  -7   5   70.69    3.50
  -7   7  -5   74.09    3.30
  -8  -7  -5   15.20    1.70
  -8   7   5   14.50    1.60
  -8  -7   5   16.40    1.80
   8  -7  -5   17.00    1.90
  -8   7  -5   18.90    1.50
  -9   7   5    9.60    1.30
  -9   7  -5    8.00    1.20
   0   8  -5  732.43   26.20
   0   8   5  688.23   26.60
   0   8  -5  701.23   36.00
   0   8   5  710.43   26.40
   1   8  -5  292.37   10.40
  -1   8   5  271.77   10.60
  -1  -8  -5  273.67   10.50
   1   8   5  274.07   10.50
  -1  -8   5  280.47   10.60
  -1   8  -5  284.47   10.50
  -1   8  -5  262.77   14.30
  -2   8   5  547.45   20.00
  -2  -8  -5  546.45   20.20
   2   8  -5  550.54   27.20
  -2  -8   5  537.15   20.30
  -2   8  -5  538.75   19.90
  -2   8  -5  481.35   27.20
   3   8  -5   72.09    4.00
  -3  -8  -5   74.59    3.10
  -3   8   5   71.79    3.20
  -3  -8   5   71.29    3.20
  -3   8  -5   70.39    3.10
   3   8   5   68.49    4.00
   3  -8  -5   68.89    4.20
   4   8  -5   10.60    1.20
  -4   8   5    9.40    1.00
  -4  -8  -5    8.70    1.00
   4  -8  -5    8.70    1.50
   4   8   5   10.60    1.10
  -4  -8   5   10.10    1.10
  -4   8  -5    9.30    1.10
  -5   8   5    2.20    0.80
  -5  -8  -5    2.60    0.90
   5   8  -5    3.90    0.80
   5  -8  -5    3.30    1.00
  -5   8  -5    3.40    0.80
  -5  -8   5    3.80    0.90
   6   8  -5   36.70    2.30
  -6   8   5   34.50    2.10
  -6  -8  -5   34.50    2.10
  -6  -8   5   37.50    2.20
   6  -8  -5   32.00    2.60
  -6   8  -5   31.80    1.90
  -7  -8  -5   28.30    2.00
   7   8  -5   31.90    2.10
  -7   8   5   26.90    2.00
   7  -8  -5   25.60    2.40
  -7   8  -5   28.50    1.90
  -7  -8   5   27.00    2.10
  -8  -8  -5   30.10    2.10
  -8   8   5   27.90    2.00
  -8   8  -5   30.60    2.00
   8  -8  -5   29.20    2.50
  -8  -8   5   29.20    2.30
   0   9  -5  140.09    5.20
   0   9   5  129.89    5.30
   0   9  -5  130.79    7.20
  -1   9   5  423.86   15.90
   1   9  -5  435.06   21.60
  -1  -9  -5  412.66   15.90
  -1   9  -5  396.76   21.50
   1   9   5  426.46   15.80
  -1   9  -5  424.36   15.70
  -2   9   5   15.50    1.30
   2   9  -5   17.70    1.50
  -2  -9  -5   16.60    1.10
   2   9   5   18.30    1.20
  -2   9  -5   14.50    1.60
  -2  -9   5   16.80    1.20
  -2   9  -5   17.30    1.20
  -3  -9  -5   30.60    1.60
   3   9  -5   31.30    2.10
  -3   9   5   28.10    1.80
  -3   9  -5   28.50    1.60
  -3   9  -5   27.10    2.10
  -3  -9   5   32.10    1.70
   3   9   5   30.50    2.10
   4   9  -5   54.49    3.10
  -4   9   5   50.19    2.60
  -4  -9  -5   48.60    2.40
   4   9   5   51.79    3.10
  -4  -9   5   52.99    2.60
  -4   9  -5   51.49    2.40
   5   9  -5    0.20    0.80
  -5   9   5   -0.70    0.70
  -5  -9  -5   -1.40    0.70
   5  -9  -5   -0.30    0.80
  -5   9  -5   -0.20    0.80
  -5  -9   5   -0.90    0.80
  -6  -9  -5    7.60    1.10
   6   9  -5   10.70    1.30
  -6   9   5    8.30    1.20
  -6  -9   5    9.70    1.20
  -6   9  -5    8.00    1.00
   6  -9  -5    7.70    1.30
  -7   9   5   40.30    2.30
   7   9  -5   39.50    2.50
  -7  -9  -5   37.30    2.30
   7  -9  -5   33.80    2.90
  -7   9  -5   40.60    2.20
  -7  -9   5   38.00    2.50
  -8   9   5    4.00    1.10
  -8  -9  -5    3.50    1.20
  -8  -9   5    2.80    1.20
  -8   9  -5    3.70    1.10
   0  10   5  112.69    4.70
   0  10  -5  113.19    6.40
   0  10  -5  119.69    4.60
   1  10  -5   68.39    3.90
  -1  10   5   64.89    2.90
  -1  10  -5   60.29    3.80
   1  10   5   65.29    2.80
  -1  10  -5   64.19    2.80
  -2  10   5   59.69    2.70
   2  10  -5   60.79    3.50
  -2  10  -5   58.79    2.60
   2  10   5   52.49    3.40
  -2  10  -5   51.49    3.40
   2  10   5   60.09    2.60
  -3 -10  -5   49.00    2.30
  -3  10   5   49.60    2.50
   3  10  -5   54.59    3.10
   3  10   5   50.79    3.10
  -3  10  -5   44.30    3.10
  -3  10  -5   49.80    2.40
   4  10  -5    5.00    1.00
  -4  10   5    4.70    0.90
  -4 -10  -5    3.20    0.80
   4  10   5    3.80    0.90
  -4  10  -5    2.90    0.80
  -4 -10   5    4.50    0.90
  -4  10  -5    3.50    0.80
   5  10  -5   13.30    1.40
  -5  10   5   13.10    1.40
  -5 -10  -5   13.90    1.30
  -5  10  -5   13.60    1.30
  -5 -10   5   12.90    1.40
  -6  10   5    6.90    1.10
  -6 -10  -5    7.30    1.10
   6  10  -5    6.70    1.10
  -6 -10   5    6.60    1.10
  -6  10  -5    7.00    1.00
   7  10  -5    5.70    1.10
  -7  10   5    6.00    1.10
  -7 -10  -5    5.00    1.10
  -7 -10   5    5.80    1.30
  -7  10  -5    6.00    1.10
   0  11  -5    1.10    0.80
   0  11   5    0.40    0.60
  -1  11   5   37.80    2.00
   1  11  -5   37.30    2.50
   1  11   5   37.10    1.90
  -1  11  -5   32.70    2.40
  -1  11  -5   35.90    1.80
   2  11  -5   39.60    2.60
  -2  11   5   38.80    2.00
   2  11   5   37.20    2.60
  -2  11  -5   33.90    2.50
  -2  11  -5   41.10    2.00
  -3  11   5    0.00    0.70
   3  11  -5    0.80    0.90
  -3  11  -5    0.40    0.80
   3  11   5    0.10    0.80
  -3  11  -5    0.30    0.70
   4  11  -5   17.80    1.70
  -4  11   5   16.10    1.40
  -4  11  -5   16.50    1.30
   4  11   5   17.00    1.70
  -4  11  -5   15.10    1.60
  -5  11   5   13.90    1.40
   5  11  -5   14.50    1.60
  -5 -11  -5   12.10    1.30
  -5  11  -5   13.10    1.30
   6  11  -5    8.80    1.50
  -6 -11  -5    9.10    1.20
  -6  11   5    9.00    1.20
  -6  11  -5   11.20    1.40
  -6 -11   5   11.90    1.40
  -7 -11  -5    3.60    1.10
   7  11  -5    5.10    1.10
  -7 -11   5    3.90    1.30
   0  12   5    2.00    0.70
   0  12  -5    1.00    0.90
   1  12  -5    2.00    1.00
  -1  12   5    2.70    0.80
  -1  12  -5    2.00    1.00
   2  12  -5    1.60    1.10
  -2  12   5    1.90    0.80
  -2  12  -5    2.20    1.00
   2  12   5    3.20    1.00
  -2  12  -5    2.80    0.80
  -3  12   5   33.70    2.00
   3  12  -5   35.90    2.60
  -3  12  -5   32.50    1.90
  -3  12  -5   29.70    2.40
   3  12   5   33.60    2.50
   4  12  -5   11.30    1.60
  -4  12   5   11.20    1.40
  -4  12  -5   10.10    1.50
  -4  12  -5    9.80    1.20
   4  12   5    9.90    1.50
  -5  12   5   14.60    1.50
   5  12  -5   12.40    1.60
  -5  12  -5   11.80    1.40
  -6  12   5    4.60    1.10
   6  12  -5    1.90    1.10
  -6  12  -5    2.60    1.00
   0  13   5    7.50    1.00
   0  13  -5    7.10    1.40
  -1  13   5   11.30    1.30
   1  13  -5   11.20    1.80
   1  13   5    7.60    1.30
  -1  13  -5    7.40    1.40
  -2  13   5   14.40    1.40
   2  13  -5   14.00    1.70
   2  13   5   13.40    1.80
  -2  13  -5   12.50    1.30
  -2  13  -5   12.60    1.80
   3  13  -5    8.40    1.40
  -3  13   5    8.70    1.20
   3  13   5    7.20    1.40
  -3  13  -5    6.80    1.00
  -3  13  -5    6.50    1.20
   4  13  -5    5.40    1.30
  -4  13   5    8.20    1.20
   4  13   5    6.20    1.30
  -4  13  -5    7.40    1.30
  -4  13  -5    5.50    1.00
   5  13  -5    5.90    1.40
  -5  13   5    6.10    1.20
  -5  13  -5    3.80    1.10
   0  14  -5   84.49    5.10
   1  14  -5    4.70    1.40
  -1  14   5    6.30    1.10
   1  14   5    5.30    1.30
  -1  14  -5    4.10    1.40
   2  14  -5   13.20    2.00
  -2  14   5   11.60    1.40
  -2  14  -5    8.80    1.50
   2  14   5   10.70    1.60
  -3  14   5    0.60    0.90
   3  14  -5   -0.80    1.20
   3  14   5   -0.50    1.10
  -3  14  -5   -0.40    0.90
  -3  14  -5   -0.30    1.10
  -4  14   5    9.60    1.30
  -4  14  -5    8.00    1.50
  -4  14  -5    7.30    1.20
   0  15   5    0.60    1.10
   0  15  -5   -0.40    1.20
   1  15   5   24.70    2.40
  -1  15  -5   25.20    2.40
  -2  15   5    9.30    1.20
   2  15   5    7.30    1.50
   0   0  -6 1049.49   42.20
   0   0  -6 1227.58   59.69
   1   0  -6  262.77   10.40
  -1   0  -6  297.27   14.20
  -2   0  -6  218.48    8.00
  -2   0  -6  202.48    7.80
  -2   0   6  207.58    8.00
  -3   0  -6   52.49    2.20
   3   0  -6   59.79    3.00
  -3   0   6   56.79    2.40
  -3   0  -6   53.99    2.40
   4   0  -6 1498.95   73.79
  -4   0   6 1435.66   53.49
  -4   0  -6 1518.45   54.49
  -4   0   6 1433.76   54.49
  -4   0  -6 1362.66   53.39
  -5   0  -6   14.60    0.90
   5   0  -6   14.10    1.20
  -5   0  -6   11.40    1.20
  -6   0   6   -0.40    0.50
  -6   0  -6    1.30    0.40
  -6   0   6    0.30    0.70
  -6   0  -6    1.10    0.70
   6   0  -6    0.00    0.60
  -7   0  -6   11.70    1.20
   7   0  -6    8.80    1.20
  -7   0  -6   10.60    0.90
  -7   0   6   10.20    1.20
  -8   0   6   28.40    1.90
  -8   0  -6   23.50    1.80
  -8   0  -6   26.40    1.40
   8   0  -6   29.50    2.00
  -9   0   6    9.60    1.30
  -9   0  -6    8.40    1.20
 -10   0   6   21.90    2.00
 -10   0  -6   22.00    1.80
   0   1  -6  187.48    7.10
   0   1  -6  199.88    9.70
   0  -1   6  189.78    7.30
  -1  -1  -6  250.17   11.80
   1   1  -6  225.78    8.60
  -1   1   6  221.98    8.80
  -1   1  -6  224.28    8.60
   1  -1  -6  230.78    8.70
  -1   1  -6  239.88   11.70
  -2   1   6  314.67   11.90
  -2  -1  -6  310.27   11.60
  -2  -1  -6  281.07   11.90
  -2   1  -6  334.57   15.80
  -2   1  -6  328.57   11.90
   3   1  -6  121.39    6.00
  -3   1   6  113.39    4.50
  -3   1   6  115.99    4.60
  -3  -1  -6  118.89    4.60
  -3  -1  -6  109.89    4.40
  -3   1  -6  115.19    4.50
   3  -1  -6  127.79    6.10
  -3  -1   6  117.99    4.40
  -3  -1   6  108.69    4.60
  -3   1  -6  122.29    4.60
  -4  -1  -6  159.38    6.20
  -4  -1  -6  156.68    6.00
   4   1  -6  173.48    8.20
  -4   1   6  155.68    6.10
  -4   1   6  162.48    6.20
   4  -1  -6  160.68    8.20
  -4   1  -6  161.18    6.20
  -4   1  -6  154.38    6.00
  -4  -1   6  135.59    6.00
  -4  -1   6  163.48    6.30
   5   1  -6   27.80    1.70
  -5   1   6   22.50    1.40
  -5  -1  -6   29.30    1.60
  -5   1   6   25.70    1.60
  -5  -1  -6   26.30    1.20
   5  -1  -6   22.40    1.70
  -5  -1   6   20.90    1.60
  -5   1  -6   27.30    1.50
  -5   1  -6   27.70    1.30
  -6   1   6  152.88    6.20
  -6   1   6  158.08    6.00
  -6  -1  -6  152.18    6.10
  -6  -1  -6  152.88    5.80
   6   1  -6  151.18    7.90
  -6   1  -6  157.78    6.10
  -6   1  -6  152.98    5.90
  -6  -1   6  153.58    6.20
   6  -1  -6  141.79    8.00
  -7   1   6   58.19    2.80
   7   1  -6   57.69    3.30
  -7  -1  -6   59.59    2.80
  -7  -1  -6   60.19    2.40
   7  -1  -6   53.09    3.40
  -7  -1   6   58.49    2.90
  -7   1  -6   59.39    2.50
  -7   1  -6   59.09    2.70
  -8   1   6   31.50    2.00
  -8  -1  -6   25.70    1.90
   8   1  -6   30.70    2.00
  -8  -1   6   27.70    2.00
   8  -1  -6   30.90    2.10
  -8   1  -6   26.30    1.80
  -8   1  -6   29.50    1.50
  -9   1   6   15.80    1.60
  -9  -1  -6   12.20    1.50
  -9   1  -6   12.40    1.40
  -9  -1   6   14.30    1.70
 -10   1   6   -1.00    1.00
 -10  -1  -6   -1.00    0.90
 -10  -1   6   -0.70    1.00
   0  -2  -6 1031.60   47.40
   0   2  -6  945.11   36.30
   0  -2   6  953.00   35.30
   0   2  -6  788.22   47.10
   0   2   6  943.41   35.30
  -1   2   6  126.19    4.80
  -1  -2  -6  124.09    6.40
   1   2  -6  127.59    4.70
   1  -2   6  130.99    4.80
  -1   2  -6  130.79    4.70
   1  -2  -6  109.79    6.50
  -1   2  -6  131.29    6.40
  -2   2   6  452.25   17.10
  -2  -2  -6  439.16   17.10
  -2  -2  -6  454.05   16.70
  -2   2  -6  454.45   22.80
  -2  -2   6  464.15   17.10
  -3   2   6   10.70    0.70
   3   2  -6   11.60    0.80
  -3  -2  -6    9.20    0.60
  -3   2   6   11.00    0.80
  -3  -2   6   13.10    0.60
  -3   2  -6   11.00    0.70
  -3   2  -6   10.10    0.70
   3   2   6   10.70    0.70
   3  -2  -6   12.10    1.00
  -3   2  -6   12.30    0.70
  -3  -2   6   11.80    0.90
  -4  -2  -6  256.17   10.00
  -4   2   6  268.67   10.00
  -4  -2  -6  253.97    9.70
   4   2  -6  277.47   13.30
  -4   2   6  260.87    9.80
  -4   2  -6  256.77    9.80
   4  -2  -6  270.67   13.40
  -4  -2   6  267.57    9.70
  -4   2  -6  267.77    9.90
  -4   2  -6  224.08   13.10
  -5  -2  -6  567.84   20.30
   5   2  -6  590.84   27.70
  -5   2   6  549.05   20.80
  -5  -2  -6  549.35   20.80
  -5   2   6  561.64   20.50
  -5  -2   6  465.45   20.90
   5  -2  -6  546.75   27.80
  -5   2  -6  542.45   20.40
  -5   2  -6  557.84   20.70
   6   2  -6   26.30    1.70
  -6   2   6   24.50    1.50
  -6  -2  -6   26.30    1.20
  -6  -2  -6   24.60    1.60
  -6   2   6   24.90    1.50
   6  -2  -6   21.40    1.80
  -6  -2   6   22.30    1.60
  -6   2  -6   25.30    1.40
  -6   2  -6   25.30    1.30
  -7  -2  -6  180.28    7.30
  -7   2   6  188.18    7.40
  -7   2   6  187.08    7.10
   7   2  -6  186.28    9.50
  -7  -2  -6  181.58    6.90
   7  -2  -6  171.38    9.60
  -7  -2   6  177.38    7.40
  -7   2  -6  184.08    7.00
  -7   2  -6  187.38    7.20
   8   2  -6    1.30    0.70
  -8  -2  -6   -0.20    0.90
  -8   2   6    2.50    0.90
  -8  -2   6    0.90    0.90
  -8   2  -6    0.00    0.80
  -8   2  -6    0.50    0.60
   8  -2  -6    2.00    0.80
  -9  -2  -6   -2.50    0.90
  -9   2   6    0.90    0.90
  -9   2  -6   -1.90    0.60
  -9  -2   6   -0.10    1.00
 -10  -2  -6   -1.80    1.00
 -10  -2   6   -0.30    1.10
   0  -3   6   47.00    2.00
   0   3  -6   49.80    1.90
   0   3   6   49.90    2.00
  -1   3   6  455.45   17.40
   1   3  -6  474.75   23.20
   1   3  -6  456.35   17.00
   1  -3   6  464.15   17.40
  -1  -3  -6  462.65   17.00
  -1  -3  -6  422.06   23.30
  -1  -3  -6  485.05   17.30
  -1  -3   6  410.66   17.30
  -1   3  -6  470.55   17.00
   1  -3  -6  494.55   23.30
  -2  -3  -6  129.69    4.70
   2   3  -6  130.39    4.50
  -2   3   6  124.29    4.70
  -2   3   6  122.59    4.70
  -2  -3  -6  121.09    4.60
   2  -3   6  105.89    4.60
  -2   3  -6  112.29    6.20
  -2   3  -6  123.19    4.60
  -2  -3   6  122.89    4.80
  -3   3   6   25.10    1.10
  -3  -3  -6   24.30    1.20
  -3   3   6   23.80    1.20
   3   3  -6   26.80    1.50
  -3  -3  -6   23.00    1.00
  -3  -3   6   25.60    1.30
  -3   3  -6   21.20    1.40
   3   3   6   20.10    1.30
  -3   3  -6   23.90    1.10
   3  -3  -6   25.60    1.60
  -3  -3   6   25.00    1.00
  -4  -3  -6  152.98    5.90
   4   3  -6  162.98    8.10
  -4   3   6  157.08    6.10
  -4   3   6  156.48    6.20
  -4   3  -6  155.08    6.00
   4  -3  -6  166.28    8.30
   4   3   6  150.98    8.00
  -4   3  -6  161.88    6.10
  -5  -3  -6    9.50    1.00
   5   3  -6    9.40    1.00
  -5  -3  -6   11.20    0.70
  -5   3   6    9.70    1.00
  -5   3   6    8.60    1.00
  -5   3  -6   10.80    0.90
  -5   3  -6   10.80    0.80
   6   3  -6  130.69    6.60
  -6  -3  -6  129.09    4.80
  -6  -3  -6  127.29    5.20
  -6   3   6  127.19    5.10
  -6   3   6  126.59    5.20
  -6   3  -6  126.89    5.00
  -6   3  -6  125.99    5.00
   6  -3  -6  115.99    6.70
  -6  -3   6  121.99    5.30
   7   3  -6   58.29    3.30
  -7   3   6   59.59    2.70
  -7   3   6   59.79    2.70
  -7  -3  -6   55.89    2.70
  -7  -3   6   57.69    2.90
   7  -3  -6   52.49    3.40
  -7   3  -6   55.49    2.50
  -7   3  -6   60.39    2.60
  -8   3   6   22.90    1.70
   8   3  -6   20.90    1.60
  -8  -3  -6   21.00    1.70
   8  -3  -6   20.40    1.70
  -8  -3   6   21.70    1.70
  -8   3  -6   18.50    1.40
  -9  -3  -6   -1.30    0.90
  -9  -3   6   -0.50    1.00
  -9   3  -6   -1.10    0.70
   0   4  -6  358.26   18.60
   0   4   6  380.26   13.80
   0   4  -6  377.86   13.60
   0  -4  -6  349.37   18.60
  -1   4   6  116.29    4.50
   1   4  -6  116.19    6.10
   1  -4   6  121.09    4.50
  -1  -4  -6  127.39    4.60
  -1  -4  -6  122.29    4.50
   1   4  -6  121.19    4.40
   1  -4  -6  118.49    6.20
  -1  -4   6  116.69    4.60
  -1   4  -6  119.49    4.50
  -1   4  -6  106.99    6.10
  -2   4   6   24.60    1.20
  -2  -4  -6   23.10    1.20
   2   4  -6   24.00    0.90
  -2   4   6   23.40    1.10
   2  -4   6   25.30    1.00
  -2  -4  -6   25.00    1.10
  -2  -4   6   22.30    1.20
  -2   4  -6   21.80    1.10
  -3   4   6   32.30    1.50
   3   4  -6   34.80    1.90
  -3   4   6   32.40    1.60
  -3  -4  -6   31.90    1.40
  -3  -4  -6   35.00    1.60
  -3  -4   6   34.50    1.70
   3  -4  -6   36.80    2.10
  -3   4  -6   34.70    1.50
   3   4   6   28.70    1.80
   4   4  -6   51.99    2.80
  -4   4   6   50.69    2.20
  -4  -4  -6   49.50    2.00
  -4   4   6   50.39    2.30
  -4  -4  -6   50.99    2.30
   4  -4  -6   53.69    3.00
  -4  -4   6   52.09    2.40
   4   4   6   45.60    2.70
  -4   4  -6   49.40    2.10
  -5  -4  -6  288.47   11.20
  -5   4   6  283.37   11.20
  -5  -4  -6  298.27   10.80
   5   4  -6  301.87   14.80
  -5   4   6  288.37   11.10
  -5   4  -6  290.17   11.00
   5  -4  -6  285.57   15.00
  -5  -4   6  288.97   11.30
  -5   4  -6  285.47   11.00
   6   4  -6   13.90    1.20
  -6   4   6   15.50    1.20
  -6   4   6   14.40    1.20
  -6  -4  -6   13.40    1.20
  -6  -4  -6   15.80    0.90
  -6  -4   6   12.80    1.30
  -6   4  -6   14.70    1.00
  -6   4  -6   12.70    1.10
   6  -4  -6   12.00    1.40
  -7  -4  -6   90.39    3.90
  -7   4   6   90.59    3.90
   7   4  -6   91.69    4.80
  -7   4   6   89.99    3.90
  -7  -4   6   91.79    4.10
   7  -4  -6   79.29    5.00
  -7   4  -6   88.59    3.70
  -8  -4  -6   18.90    1.60
  -8   4   6   21.60    1.50
   8   4  -6   20.60    1.60
  -8   4  -6   20.70    1.40
   8  -4  -6   20.30    1.80
  -8  -4   6   21.80    1.80
  -9  -4  -6    1.80    1.10
  -9   4  -6    1.80    0.90
  -9  -4   6    5.20    1.20
 -10   4  -6    1.20    0.90
   0  -5  -6   72.19    4.10
   0   5   6   77.79    3.00
   0   5  -6   79.39    2.90
   0   5  -6   73.99    4.00
   1   5  -6  364.96   13.20
   1   5  -6  345.47   18.10
  -1   5   6  348.37   13.40
  -1  -5  -6  369.16   13.50
  -1   5   6  378.76   13.40
   1  -5   6  364.56   13.40
   1  -5  -6  335.77   18.20
  -1  -5   6  355.96   13.50
  -1   5  -6  366.56   13.30
  -1   5  -6  331.17   18.10
   2  -5   6  168.18    6.40
  -2  -5  -6  173.18    6.50
  -2  -5  -6  173.78    6.40
  -2   5   6  165.08    6.40
   2   5  -6  166.78    6.20
  -2  -5   6  173.68    6.60
  -2   5  -6  152.78    8.70
  -2   5  -6  173.28    6.40
  -3   5   6   14.80    0.90
  -3   5   6   16.50    1.00
   3   5  -6   15.20    1.10
  -3  -5  -6   16.40    1.10
  -3  -5  -6   17.20    0.80
   3  -5   6   16.80    0.70
   3  -5  -6   15.60    1.30
  -3   5  -6   13.70    1.10
  -3   5  -6   13.50    1.00
  -3  -5   6   17.40    1.10
   3   5   6   13.50    1.10
  -4  -5  -6  358.56   12.60
   4  -5   6  293.87   12.80
  -4   5   6  344.27   12.90
  -4  -5  -6  344.87   13.00
   4   5  -6  355.86   17.30
  -4   5   6  343.37   12.90
  -4  -5   6  349.37   13.10
   4  -5  -6  352.76   17.50
   4   5   6  312.57   17.20
  -5  -5  -6    6.90    0.90
  -5   5   6    6.00    0.80
  -5  -5  -6    8.40    0.60
   5   5  -6    6.20    0.90
  -5   5   6    6.70    0.70
  -5   5  -6    5.90    0.80
  -5  -5   6    6.20    0.90
   5  -5  -6    5.70    1.00
  -6   5   6   11.20    1.10
  -6  -5  -6    9.50    1.10
   6   5  -6   10.90    1.10
  -6  -5   6   11.70    1.20
   6  -5  -6    9.70    1.30
  -6   5  -6    8.40    1.10
  -7  -5  -6   34.70    2.10
  -7   5   6   33.80    2.00
   7   5  -6   35.70    2.30
  -7  -5   6   40.00    2.20
  -7   5  -6   31.70    1.90
   7  -5  -6   31.00    2.40
   8   5  -6   15.30    1.50
  -8   5   6   15.00    1.50
  -8  -5  -6   16.20    1.60
  -8  -5   6   15.30    1.70
  -8   5  -6   14.70    1.40
   8  -5  -6   14.80    1.60
  -9  -5  -6    3.00    1.10
  -9   5  -6    2.40    0.90
  -9  -5   6    6.70    1.30
   0   6  -6  307.67   16.40
   0   6   6  322.77   12.10
   0   6  -6  334.17   12.00
  -1   6   6  122.79    4.70
   1   6  -6  116.69    6.40
  -1   6   6  128.29    4.90
   1   6  -6  124.79    4.60
  -1  -6  -6  127.49    4.80
   1  -6   6  119.69    4.70
  -1  -6   6  127.89    4.80
  -1   6  -6  116.09    6.50
  -1   6  -6  128.79    4.70
   1  -6  -6  117.29    6.50
   2  -6   6  420.26   15.60
  -2  -6  -6  421.76   15.70
  -2   6   6  405.06   15.60
   2   6  -6  421.76   15.20
  -2  -6   6  421.76   15.80
  -2   6  -6  377.06   21.00
  -2   6  -6  429.46   15.50
  -3   6   6  117.09    4.50
   3   6  -6  120.19    6.10
  -3  -6  -6  123.19    4.50
  -3  -6  -6  115.59    4.70
   3   6   6  107.69    6.10
  -3   6  -6  120.39    4.60
  -3   6  -6  104.19    6.10
  -3  -6   6  124.19    4.80
  -4  -6  -6   89.49    3.80
  -4   6   6   90.49    3.80
  -4  -6  -6   95.69    3.50
   4   6  -6   95.09    4.90
   4   6   6   81.99    4.80
   4  -6  -6   87.09    5.10
  -4  -6   6   91.29    3.90
  -4   6  -6   93.59    3.70
  -5   6   6   39.40    2.10
  -5  -6  -6   38.00    2.10
   5   6  -6   40.00    2.30
  -5   6  -6   38.00    2.00
  -5  -6   6   37.30    2.10
   5  -6  -6   38.00    2.60
   6   6  -6   20.90    1.60
  -6  -6  -6   21.20    1.60
  -6   6   6   21.00    1.50
   6  -6  -6   20.50    1.90
  -6   6  -6   19.20    1.40
  -6  -6   6   21.80    1.70
   7   6  -6    1.80    0.80
  -7  -6  -6    3.60    1.00
  -7   6   6    2.70    0.90
  -7  -6   6    1.90    1.00
  -7   6  -6    1.00    0.90
   7  -6  -6    2.50    1.00
  -8  -6  -6   54.89    2.90
   8   6  -6   57.89    3.30
  -8   6   6   52.19    2.80
  -8   6  -6   59.39    2.70
   8  -6  -6   53.99    3.50
  -8  -6   6   56.19    3.10
  -9  -6  -6    5.20    1.20
  -9   6   6    5.30    1.00
  -9  -6   6    6.50    1.30
  -9   6  -6    3.00    1.00
   0   7   6   44.10    2.00
   0   7   6   43.20    1.80
   0   7  -6   43.30    1.80
   0   7  -6   41.70    2.60
  -1   7   6  516.75   18.90
   1   7  -6  533.85   18.70
   1   7  -6  498.15   25.70
  -1   7   6  490.25   19.00
  -1  -7  -6  520.95   19.00
   1  -7  -6  468.45   25.80
  -1  -7   6  525.15   19.10
  -1   7  -6  517.25   18.80
  -1   7  -6  471.65   25.70
  -2   7   6   17.50    1.40
  -2   7   6   19.70    1.00
  -2  -7  -6   22.50    1.20
  -2  -7   6   18.20    1.30
  -2   7  -6   19.60    1.20
  -2   7  -6   17.30    1.50
  -3  -7  -6   84.39    3.40
  -3   7   6   85.29    3.60
   3   7  -6   85.99    4.50
   3   7   6   80.29    4.50
   3  -7  -6   81.99    4.70
  -3   7  -6   85.69    3.40
  -3   7  -6   74.19    4.50
  -3  -7   6   81.89    3.50
  -4  -7  -6   31.00    1.70
  -4   7   6   31.80    1.80
   4   7  -6   32.40    2.10
   4   7   6   31.40    2.10
  -4   7  -6   34.60    1.80
  -4  -7   6   32.60    1.90
   4  -7  -6   34.10    2.40
  -5  -7  -6   15.30    1.40
   5   7  -6   19.70    1.50
  -5   7   6   18.20    1.50
   5  -7  -6   18.80    1.70
  -5  -7   6   19.00    1.50
  -5   7  -6   17.30    1.30
  -6  -7  -6  105.99    4.60
   6   7  -6  115.29    5.80
  -6   7   6  103.59    4.60
  -6  -7   6  104.49    4.70
  -6   7  -6  114.49    4.50
   6  -7  -6  102.49    6.10
  -7  -7  -6   27.90    2.00
  -7   7   6   27.60    1.90
   7   7  -6   30.10    2.00
  -7  -7   6   31.10    2.20
   7  -7  -6   26.10    2.40
  -7   7  -6   29.80    1.90
   8   7  -6    6.30    1.00
  -8  -7  -6    7.40    1.20
  -8   7   6    6.30    1.10
   8  -7  -6    5.90    1.20
  -8  -7   6    6.90    1.30
  -8   7  -6    6.40    1.10
  -9   7   6    5.90    1.10
  -9   7  -6    2.40    1.00
   0   8  -6    2.40    0.60
   0   8  -6    2.50    0.90
   0   8   6    2.40    0.40
   0   8   6    2.40    0.70
  -1   8   6   85.59    3.70
   1   8  -6   84.99    4.90
   1   8  -6   91.69    3.50
  -1  -8  -6   89.09    3.50
  -1   8  -6   88.79    3.60
   1   8   6   89.89    3.60
  -1  -8   6   88.59    3.60
  -1   8  -6   86.99    4.90
  -2  -8  -6   85.99    3.40
  -2   8   6   83.29    3.60
   2   8  -6   92.29    4.70
  -2   8  -6   77.49    4.70
  -2   8  -6   84.99    3.50
   2  -8  -6   82.09    4.80
  -2  -8   6   82.89    3.60
  -3  -8  -6   35.70    1.80
   3   8  -6   35.90    2.20
  -3   8   6   34.10    1.90
   3  -8  -6   33.90    2.40
   3   8   6   33.40    2.20
  -3   8  -6   33.10    2.20
  -3  -8   6   35.40    1.90
  -3   8  -6   35.70    1.80
  -4   8   6    3.60    0.80
  -4  -8  -6    4.70    0.80
   4   8  -6    4.40    0.80
  -4   8  -6    3.70    0.80
  -4  -8   6    3.20    0.80
  -4   8  -6    4.10    0.80
   4   8   6    4.00    0.80
   4  -8  -6    4.80    1.10
  -5  -8  -6   65.69    3.10
  -5   8   6   69.29    3.20
   5   8  -6   72.09    3.90
  -5  -8   6   65.09    3.20
   5  -8  -6   65.29    4.10
  -5   8  -6   72.09    3.10
  -6  -8  -6   10.70    1.40
  -6   8   6   12.50    1.40
   6   8  -6   14.00    1.40
   6  -8  -6    9.90    1.70
  -6   8  -6   13.40    1.30
  -6  -8   6   12.00    1.50
  -7  -8  -6   91.79    4.10
   7   8  -6   93.19    4.90
  -7   8   6   84.89    4.00
  -7  -8   6   84.69    4.10
  -7   8  -6   90.99    3.90
   7  -8  -6   79.19    5.20
  -8  -8  -6    2.80    1.10
  -8   8   6    3.30    1.00
   8  -8  -6    3.00    1.10
  -8   8  -6    1.90    1.00
  -8  -8   6    3.70    1.20
   0   9   6    8.70    1.10
   0   9  -6    9.00    1.30
   0   9  -6   10.80    0.90
  -1   9   6   76.19    3.40
   1   9  -6   82.59    4.50
  -1   9  -6   76.09    4.40
   1   9   6   75.69    3.30
  -1   9  -6   78.79    3.20
  -2  -9  -6    4.60    0.60
   2   9  -6    4.30    0.90
  -2   9   6    3.80    0.80
  -2  -9   6    3.40    0.70
   2   9   6    4.10    0.60
  -2   9  -6    3.90    0.70
  -2   9  -6    3.90    0.90
  -3  -9  -6   19.10    1.30
  -3   9   6   17.80    1.40
   3   9  -6   20.30    1.50
  -3  -9   6   17.80    1.40
  -3   9  -6   17.70    1.30
  -3   9  -6   17.30    1.60
   3   9   6   19.10    1.60
  -4  -9  -6   13.50    1.20
  -4   9   6   14.00    1.30
   4   9  -6   17.00    1.40
  -4   9  -6   15.90    1.30
  -4  -9   6   14.80    1.30
   4   9   6   14.30    1.40
   4  -9  -6   14.50    1.60
  -4   9  -6   12.40    1.40
  -5  -9  -6   13.10    1.30
   5   9  -6   15.40    1.40
  -5   9   6   12.40    1.30
  -5   9  -6   13.60    1.30
   5  -9  -6   13.50    1.80
  -5  -9   6   14.40    1.40
  -6  -9  -6   53.89    2.70
  -6   9   6   53.99    2.80
   6   9  -6   57.29    3.30
  -6  -9   6   56.49    2.90
  -6   9  -6   56.19    2.70
   6  -9  -6   51.19    3.70
  -7   9   6    0.50    0.90
   7   9  -6    1.90    0.90
  -7  -9  -6    0.80    1.00
   7  -9  -6    1.50    1.10
  -7   9  -6    1.80    0.90
  -7  -9   6    0.20    1.00
  -8   9   6    9.20    1.30
  -8  -9  -6   10.40    1.40
  -8   9  -6   11.90    1.50
   8  -9  -6   11.00    1.70
  -8  -9   6   10.00    1.50
   0  10   6   34.00    1.90
   0  10  -6   35.30    1.70
   0  10  -6   35.70    2.50
  -1  10   6   23.60    1.50
   1  10  -6   22.80    1.80
  -1  10  -6   21.30    1.30
   1  10   6   19.80    1.30
  -1  10  -6   19.70    1.70
  -2  10   6   30.00    1.80
   2  10  -6   33.90    2.20
  -2  10  -6   29.50    1.60
  -2  10  -6   26.20    2.20
   2  10   6   29.30    1.60
   3  10  -6    9.20    1.30
  -3 -10  -6    7.80    0.80
  -3  10   6    7.70    1.00
  -3  10  -6    6.10    0.90
   3  10   6    6.60    1.00
  -3  10  -6    5.50    1.00
   4  10  -6   11.00    1.40
  -4 -10  -6    8.90    1.10
  -4  10   6   10.40    1.30
  -4  10  -6   11.10    1.30
  -4 -10   6   11.40    1.30
  -4  10  -6   11.10    1.10
   4  10   6   10.30    1.50
   5  10  -6    1.60    0.90
  -5 -10  -6    0.70    0.80
  -5  10   6    1.40    0.80
  -5  10  -6    1.20    0.80
  -5 -10   6    0.10    0.80
  -6 -10  -6    0.10    0.90
  -6  10   6    1.90    0.90
   6  10  -6    1.10    0.90
  -6 -10   6    0.90    0.90
  -6  10  -6    1.40    0.90
  -7  10   6   10.80    1.30
   7  10  -6   10.70    1.50
  -7 -10  -6   10.10    1.30
  -7  10  -6   11.70    1.40
  -7 -10   6   11.30    1.50
   0  11  -6   -0.10    0.80
   0  11   6    0.30    0.60
  -1  11   6   28.60    1.70
   1  11  -6   31.20    2.30
  -1  11  -6   27.40    2.20
   1  11   6   28.50    1.70
  -1  11  -6   28.80    1.60
  -2  11   6    4.80    0.90
   2  11  -6    5.10    1.00
   2  11   6    4.50    1.00
  -2  11  -6    6.20    0.80
  -2  11  -6    3.70    1.00
  -3  11   6   19.80    1.60
   3  11  -6   22.10    1.90
   3  11   6   18.40    1.80
  -3  11  -6   20.70    1.40
  -3  11  -6   17.40    1.80
   4  11  -6    1.20    0.90
  -4  11   6    0.60    0.80
  -4  11  -6    0.90    0.80
   4  11   6    0.40    0.80
  -4  11  -6    0.50    0.80
  -5  11   6    0.40    0.80
  -5 -11  -6   -1.10    0.70
   5  11  -6   -1.70    0.90
  -5  11  -6   -0.50    0.80
   6  11  -6   -0.20    1.00
  -6 -11  -6   -0.30    0.90
  -6  11   6    0.30    0.90
  -6  11  -6    0.00    0.90
  -6 -11   6   -0.30    1.00
   7  11  -6    2.80    1.10
  -7 -11  -6    4.10    1.10
  -7 -11   6    4.50    1.30
   0  12  -6   33.30    2.50
   0  12   6   35.40    1.90
  -1  12   6    1.00    0.70
   1  12  -6    1.00    1.00
   1  12   6    0.10    0.70
  -1  12  -6   -0.10    0.90
  -2  12   6   45.30    2.50
   2  12  -6   49.60    3.20
   2  12   6   45.80    3.10
  -2  12  -6   49.60    2.30
  -2  12  -6   44.10    3.10
  -3  12   6    6.80    1.10
   3  12  -6    6.90    1.20
   3  12   6    6.40    1.20
  -3  12  -6    5.80    1.20
  -3  12  -6    5.60    0.90
   4  12  -6    8.10    1.30
  -4  12   6    8.10    1.10
  -4  12  -6    8.10    1.00
   4  12   6    7.50    1.30
  -4  12  -6    7.40    1.20
  -5  12   6    5.10    1.00
   5  12  -6    3.50    1.20
  -5  12  -6    4.00    1.00
   6  12  -6   -0.80    1.10
  -6  12  -6    0.10    1.00
   0  13  -6   -0.40    1.00
   0  13   6   -0.30    0.80
   1  13  -6   68.99    4.30
  -1  13   6   66.59    3.20
  -1  13  -6   66.79    4.20
   2  13  -6    7.00    1.40
  -2  13   6    6.80    1.10
  -2  13  -6    6.20    1.30
   2  13   6    7.80    1.30
  -3  13   6   13.10    1.50
   3  13  -6   13.10    1.90
   3  13   6   11.90    1.70
  -3  13  -6   12.10    1.30
  -3  13  -6   12.10    1.70
  -4  13   6   21.90    1.80
   4  13  -6   23.50    2.20
  -4  13  -6   18.70    2.00
  -4  13  -6   20.00    1.60
   5  13  -6   -0.90    1.20
  -5  13   6    1.10    0.90
  -5  13  -6    0.20    1.00
   0  14  -6   19.70    2.30
  -1  14   6    9.20    1.20
   1  14  -6    6.80    1.50
  -1  14  -6    6.80    1.40
   1  14   6    6.70    1.30
   2  14  -6   10.80    1.70
  -2  14   6    9.70    1.30
  -2  14  -6    9.10    1.50
   2  14   6   10.70    1.70
  -3  14   6    9.60    1.30
   3  14  -6   11.40    2.00
  -3  14  -6    8.40    1.50
   3  14   6   11.90    1.90
  -4  14  -6    1.10    1.00
  -4  14  -6    2.30    1.20
   1  15   6    2.90    1.20
  -2  15   6    7.90    1.20
   0   0  -7   -0.30    0.10
   0   0   7   -0.10    0.10
   0   0  -7   -0.10    0.20
   1   0   7  423.76   17.50
   1   0  -7  458.55   23.70
   1   0  -7  528.65   19.40
  -2   0   7  382.96   15.50
  -2   0  -7  386.96   15.10
  -2   0  -7  450.05   20.60
   2   0  -7  422.26   20.90
  -2   0  -7  403.16   15.40
  -3   0  -7   78.59    3.20
  -3   0  -7   81.59    3.30
   3   0  -7   85.79    4.30
  -3   0   7   81.99    3.30
   4   0  -7  449.16   22.30
  -4   0  -7  421.96   16.30
  -4   0   7  439.26   16.80
  -4   0   7  441.86   16.40
  -4   0  -7  451.35   16.70
  -5   0   7 1194.68   45.40
   5   0  -7 1216.48   61.29
  -5   0  -7 1209.28   45.30
  -5   0  -7 1188.78   44.40
  -5   0   7 1214.88   44.50
  -6   0   7   58.49    2.80
  -6   0  -7   60.79    2.50
   6   0  -7   57.69    3.40
  -6   0  -7   62.59    2.70
   7   0  -7   69.89    4.10
  -7   0  -7   75.99    3.00
  -7   0  -7   71.69    3.30
  -7   0   7   76.49    3.40
  -8   0  -7   47.40    2.10
  -8   0   7   47.20    2.60
  -8   0  -7   45.20    2.40
   8   0  -7   47.70    2.90
  -9   0   7    3.60    1.10
  -9   0  -7    2.80    1.00
 -10   0  -7   -0.60    1.00
 -10   0   7   -0.80    1.00
   0   1  -7  192.58    7.00
   0   1  -7  182.38    9.60
   0  -1  -7  192.68    7.10
  -1   1   7 1741.43   68.79
   1   1  -7 1748.63   67.39
   1   1  -7 1694.73   92.19
  -1  -1  -7 2028.40   92.29
   1  -1  -7 1962.30   92.49
  -1  -1   7 1719.23   75.39
   1  -1  -7 1829.02   67.69
  -1   1  -7 1785.82   67.39
  -1   1  -7 1883.91   91.99
  -2   1   7 1125.89   42.60
  -2  -1  -7 1091.09   44.50
   2   1  -7 1127.59   57.09
  -2  -1  -7 1062.19   42.30
   2  -1   7 1106.69   42.60
  -2  -1  -7 1065.09   56.79
   2  -1  -7 1216.28   57.39
  -2   1  -7 1213.08   56.79
  -3   1   7  128.89    5.10
  -3  -1  -7  134.29    5.20
   3   1  -7  139.19    6.80
  -3   1   7  131.89    5.20
  -3  -1  -7  125.69    5.00
  -3   1  -7  141.09    5.20
  -3   1  -7  132.49    5.00
   3  -1  -7  143.79    6.90
  -3  -1   7  112.99    5.20
  -3  -1   7  135.89    5.00
  -4   1   7  807.42   30.70
   4   1  -7  863.01   41.90
  -4  -1  -7  851.11   31.30
  -4  -1  -7  787.62   30.60
  -4   1   7  826.72   31.30
  -4   1  -7  846.92   31.20
  -4   1  -7  812.02   30.60
   4  -1  -7  827.22   42.00
  -4  -1   7  837.02   31.30
   5   1  -7  600.84   28.50
  -5   1   7  546.25   21.40
  -5   1   7  578.44   21.00
  -5  -1  -7  570.54   21.40
  -5  -1  -7  552.44   20.90
  -5  -1   7  554.94   20.90
  -5  -1   7  560.54   21.50
  -5   1  -7  557.44   20.90
  -5   1  -7  571.74   21.30
   5  -1  -7  537.55   28.60
   6   1  -7   49.90    2.80
  -6   1   7   47.60    2.40
  -6  -1  -7   51.49    2.00
  -6  -1  -7   49.40    2.30
  -6   1   7   50.69    2.20
  -6  -1   7   46.90    2.50
   6  -1  -7   43.90    2.80
  -6   1  -7   45.50    2.10
  -6   1  -7   47.10    2.30
   7   1  -7   29.60    2.00
  -7  -1  -7   31.70    1.50
  -7   1   7   34.10    2.00
  -7  -1  -7   29.70    1.70
  -7  -1   7   30.70    1.90
  -7   1  -7   29.90    1.50
  -7   1  -7   32.00    1.80
   7  -1  -7   27.20    2.10
  -8  -1  -7    7.30    0.80
  -8  -1  -7    6.60    1.00
  -8   1   7    7.80    1.10
   8   1  -7    8.90    1.20
   8  -1  -7   11.60    1.40
  -8  -1   7    7.60    1.20
  -8   1  -7    6.40    1.00
  -8   1  -7    8.10    0.90
  -9  -1  -7    0.70    0.90
  -9   1   7    2.50    1.00
  -9   1  -7    0.70    0.70
  -9  -1   7    1.70    1.00
  -9   1  -7    0.70    0.90
 -10   1   7    8.40    1.30
 -10  -1  -7    8.60    1.20
 -10  -1   7    7.10    1.40
   0   2   7  257.47    9.70
   0   2  -7  255.57    9.50
  -1  -2  -7 1941.91  101.59
   1   2  -7 2054.09  101.59
  -1   2   7 1915.11   81.59
  -1  -2  -7 1915.61   74.49
   1   2  -7 1917.81   74.19
  -1   2  -7 1982.70   77.69
   1  -2  -7 2261.07  102.19
  -1   2  -7 2066.39  101.39
  -1  -2   7 2008.20   75.89
   1   2   7 2019.10   75.69
   2  -2   7  560.64   22.70
  -2  -2  -7  592.04   22.70
   2   2  -7  610.54   30.50
  -2   2   7  603.04   22.70
   2   2  -7  610.34   22.30
  -2  -2  -7  587.84   22.40
  -2   2  -7  610.04   30.40
  -2   2  -7  599.54   22.30
   2  -2  -7  673.63   30.60
  -2  -2   7  584.34   22.80
  -3  -2  -7   59.39    2.40
  -3   2   7   63.09    2.50
  -3   2   7   59.79    2.50
   3   2  -7   65.59    3.20
  -3   2  -7   55.19    2.40
   3  -2  -7   62.89    3.30
  -3   2  -7   57.19    3.10
  -3  -2   7   61.19    2.30
  -3  -2   7   57.79    2.50
  -3   2  -7   59.49    2.40
  -4  -2  -7   32.80    1.50
  -4   2   7   37.00    1.70
   4   2  -7   37.20    2.00
  -4   2   7   35.30    1.70
  -4   2  -7   35.80    1.50
   4  -2  -7   27.80    2.20
  -4   2  -7   36.40    1.60
  -4  -2   7   35.30    1.50
  -5   2   7  249.58    9.90
  -5   2   7  260.87    9.80
  -5  -2  -7  253.17    9.60
   5   2  -7  273.27   13.10
  -5  -2  -7  258.37    9.90
  -5  -2   7  253.17   10.00
  -5   2  -7  252.17    9.60
  -5   2  -7  256.17    9.80
   5  -2  -7  244.68   13.20
  -6  -2  -7   10.20    1.20
  -6   2   7   11.00    1.30
  -6  -2  -7   10.00    0.80
  -6   2   7    9.80    1.10
   6   2  -7   12.10    1.10
  -6   2  -7    9.20    1.00
  -6  -2   7   10.10    1.30
  -6   2  -7    9.10    0.80
   6  -2  -7    7.80    1.20
  -7   2   7   22.00    1.40
  -7  -2  -7   20.30    1.50
  -7   2   7   21.20    1.50
   7   2  -7   21.10    1.60
  -7  -2  -7   20.70    1.10
  -7   2  -7   18.50    1.40
  -7   2  -7   18.50    1.30
  -7  -2   7   17.60    1.50
   7  -2  -7   17.40    1.70
   8   2  -7   11.20    1.30
  -8  -2  -7    9.40    1.20
  -8   2   7   10.30    1.20
   8  -2  -7   11.60    1.30
  -8  -2   7    9.90    1.30
  -8   2  -7    9.60    1.10
  -8   2  -7    9.20    1.00
  -9   2   7   10.20    1.30
  -9  -2  -7    7.80    1.20
  -9   2  -7   10.10    1.00
  -9  -2   7   12.60    1.60
 -10  -2  -7    6.90    1.20
   0   3   7    0.50    0.20
   0  -3  -7    0.50    0.30
   0  -3   7    0.70    0.20
   0   3  -7    0.70    0.30
   0  -3  -7    0.40    0.30
   0   3  -7    0.50    0.20
  -1  -3  -7  776.72   29.40
  -1   3   7  778.02   29.90
   1   3  -7  809.92   39.90
   1   3  -7  768.22   30.40
  -1   3  -7  795.22   29.20
   1  -3  -7  835.32   40.00
  -1  -3   7  777.22   29.80
  -2  -3  -7  191.08    7.30
  -2   3   7  192.68    7.30
   2   3  -7  189.08    9.70
  -2   3   7  186.28    7.30
   2   3  -7  189.08    7.10
  -2  -3  -7  181.78    7.10
   2  -3  -7  212.18    9.90
  -2  -3   7  193.48    7.40
  -2   3  -7  176.28    9.70
  -2   3  -7  199.28    7.20
   3   3  -7   41.50    2.20
  -3  -3  -7   36.50    1.60
  -3  -3  -7   40.80    1.80
   3  -3   7   39.10    1.60
  -3   3   7   37.30    1.70
  -3   3   7   38.60    1.70
  -3   3  -7   36.20    2.10
  -3  -3   7   38.70    1.80
   3  -3  -7   42.60    2.30
  -3  -3   7   40.30    1.50
   3   3   7   32.80    2.00
  -4   3   7    5.80    0.70
  -4   3   7    4.30    0.60
   4   3  -7    4.60    0.70
  -4  -3  -7    4.70    0.40
   4  -3  -7    4.40    0.70
  -4  -3   7    3.40    0.60
  -4   3  -7    2.70    0.50
  -4   3  -7    4.40    0.50
   5   3  -7  176.38    8.60
  -5   3   7  167.48    6.60
  -5  -3  -7  170.68    6.30
  -5  -3  -7  164.28    6.60
  -5   3   7  162.98    6.50
  -5  -3   7  165.48    6.80
  -5   3  -7  164.08    6.40
   5  -3  -7  161.08    8.80
  -5   3  -7  169.68    6.50
  -6  -3  -7   24.20    1.20
  -6   3   7   25.80    1.50
  -6  -3  -7   23.50    1.50
   6   3  -7   27.10    1.70
  -6   3   7   23.90    1.50
  -6   3  -7   24.10    1.40
   6  -3  -7   20.60    1.90
  -6  -3   7   21.90    1.60
  -6   3  -7   24.40    1.40
  -7  -3  -7   36.30    2.10
   7   3  -7   37.20    2.30
  -7   3   7   38.50    2.00
  -7   3   7   40.30    2.10
  -7  -3   7   37.20    2.20
  -7   3  -7   36.30    1.90
  -7   3  -7   37.20    1.90
   7  -3  -7   32.60    2.40
   8   3  -7    1.00    0.70
  -8   3   7    1.90    0.80
  -8  -3  -7    0.80    0.90
   8  -3  -7    2.00    0.80
  -8   3  -7    0.30    0.70
  -8  -3   7    1.50    1.00
  -9  -3  -7    3.10    1.00
  -9  -3   7    3.90    1.10
  -9   3  -7    2.50    0.80
   0  -4   7  150.98    6.60
   0   4   7  183.48    6.70
   0   4  -7  176.28    8.90
   0   4  -7  187.48    6.50
   0  -4  -7  174.48    9.00
  -1  -4  -7  417.16   23.30
  -1   4   7  452.15   17.30
  -1  -4  -7  467.45   17.10
   1   4  -7  456.75   17.00
   1   4  -7  457.75   23.30
   1  -4  -7  482.75   23.40
  -1   4  -7  487.75   17.10
  -1   4  -7  446.66   23.30
  -1  -4   7  471.65   17.40
  -2   4   7   51.39    2.10
   2   4  -7   49.90    2.70
  -2  -4  -7   52.89    2.10
  -2   4   7   50.49    2.00
   2   4  -7   50.39    1.90
  -2  -4  -7   49.99    2.00
  -2   4  -7   48.30    2.00
  -2  -4   7   45.80    2.20
   2  -4  -7   50.79    2.90
  -3  -4  -7   17.20    0.80
   3   4  -7   14.40    1.10
  -3  -4  -7   17.30    1.00
  -3   4   7   16.70    0.90
  -3   4   7   18.20    1.10
   3  -4   7   16.90    0.80
  -3  -4   7   15.20    1.10
  -3   4  -7   14.70    0.90
   3  -4  -7   14.10    1.20
  -4  -4  -7   38.80    1.60
  -4  -4  -7   39.70    1.90
  -4   4   7   40.20    1.90
   4   4  -7   38.20    2.20
  -4   4   7   39.00    1.80
   4  -4  -7   37.20    2.50
  -4  -4   7   37.20    1.90
  -5  -4  -7    4.10    0.80
  -5   4   7    3.50    0.60
   5   4  -7    3.40    0.70
  -5   4   7    2.90    0.70
  -5  -4  -7    4.10    0.50
  -5   4  -7    2.30    0.70
  -5  -4   7    2.30    0.70
  -5   4  -7    4.10    0.50
  -6  -4  -7   16.20    1.00
  -6   4   7   17.50    1.30
   6   4  -7   15.60    1.30
  -6   4   7   15.30    1.30
  -6  -4  -7   14.40    1.20
  -6   4  -7   16.00    1.00
  -6  -4   7   15.50    1.40
   6  -4  -7   13.30    1.50
  -6   4  -7   15.50    1.20
  -7   4   7   40.70    2.10
   7   4  -7   37.10    2.30
  -7   4   7   40.50    2.10
  -7  -4  -7   37.10    2.10
  -7  -4   7   38.20    2.30
   7  -4  -7   33.50    2.50
  -7   4  -7   38.40    1.90
   8   4  -7    8.10    1.10
  -8   4   7    8.40    1.10
  -8  -4  -7    8.20    1.20
  -8   4  -7    7.80    1.00
   8  -4  -7   10.30    1.40
  -8  -4   7   12.60    1.50
  -9  -4  -7    5.00    1.10
  -9  -4   7    6.40    1.20
  -9   4  -7    3.80    0.90
   0  -5  -7   77.49    4.50
   0   5  -7   80.89    4.40
   0   5   7   86.99    3.30
   0  -5   7   82.09    3.30
   0   5  -7   87.09    3.20
  -1   5   7   34.50    1.40
  -1  -5  -7   36.10    1.50
   1   5  -7   34.10    2.00
   1   5  -7   35.00    1.30
   1  -5  -7   32.50    2.10
  -1  -5   7   33.90    1.50
  -1   5  -7   33.00    1.50
  -1   5  -7   30.80    2.00
   2   5  -7    7.80    0.40
  -2   5   7    6.90    0.70
  -2  -5  -7    8.10    0.70
   2  -5   7    6.40    0.40
  -2   5   7    8.50    0.60
  -2   5  -7    5.70    0.70
  -2   5  -7    5.50    0.80
  -2  -5   7    7.90    0.80
   2  -5  -7    7.00    1.00
  -3  -5  -7   40.40    1.80
  -3   5   7   38.00    1.70
  -3  -5  -7   40.20    1.60
  -3   5   7   41.30    1.80
  -3   5  -7   35.00    1.70
  -3  -5   7   36.20    1.90
  -3   5  -7   33.80    2.20
  -4  -5  -7  249.28    9.00
  -4   5   7  239.28    9.20
  -4  -5  -7  246.18    9.30
  -4   5   7  239.78    9.20
   4  -5   7  248.98    9.10
   4   5  -7  245.18   12.20
   4  -5  -7  249.97   12.50
   4   5   7  223.38   12.20
  -4   5  -7  223.68    9.10
  -4   5  -7  215.08   12.20
  -4  -5   7  247.18    9.40
  -5  -5  -7   29.90    1.70
  -5   5   7   30.00    1.80
   5   5  -7   33.90    2.00
  -5  -5  -7   33.20    1.40
  -5   5   7   30.50    1.70
   5  -5  -7   32.20    2.30
  -5   5  -7   32.10    1.70
  -5  -5   7   33.60    1.90
  -6  -5  -7   35.40    2.00
  -6   5   7   38.10    2.00
   6   5  -7   36.40    2.20
  -6   5  -7   36.40    1.80
  -6  -5   7   36.40    2.10
   6  -5  -7   33.30    2.50
   7   5  -7   72.79    3.90
  -7   5   7   69.49    3.20
  -7  -5  -7   70.89    3.30
   7  -5  -7   63.99    4.10
  -7   5  -7   68.59    3.10
  -7  -5   7   69.79    3.40
   8   5  -7    2.70    0.90
  -8   5   7    3.80    1.00
  -8  -5  -7    2.10    1.00
   8  -5  -7    2.90    1.00
  -8   5  -7    3.20    0.90
  -8  -5   7    4.20    1.10
  -9  -5  -7    7.90    1.30
  -9   5  -7    7.50    1.10
  -9  -5   7   11.00    1.40
   0   6  -7    4.50    0.70
   0   6   7    6.00    0.50
   0   6  -7    4.30    0.50
   0  -6   7    6.30    0.60
   0  -6  -7    6.30    0.80
  -1  -6  -7   47.40    1.90
   1   6  -7   46.40    1.80
   1   6  -7   46.20    2.70
  -1   6   7   47.50    2.10
  -1   6   7   47.40    1.90
  -1   6  -7   45.40    2.00
  -1   6  -7   41.10    2.60
   1  -6  -7   43.60    2.80
  -1  -6   7   47.70    2.00
   2  -6   7  141.79    5.20
  -2   6   7  135.89    5.30
  -2  -6  -7  138.99    5.40
  -2  -6   7  140.39    5.50
  -2   6  -7  125.19    7.20
  -2   6  -7  141.39    5.30
  -3   6   7   99.19    4.10
   3   6  -7  101.59    5.50
  -3  -6  -7  108.99    4.00
  -3  -6  -7  106.09    4.20
  -3   6   7  103.09    4.30
  -3   6  -7   97.19    5.50
  -3   6  -7  103.49    4.10
  -3  -6   7  106.99    4.30
  -4   6   7   76.09    3.10
  -4  -6  -7   75.89    3.20
  -4  -6  -7   80.69    3.00
   4   6  -7   76.99    4.00
  -4   6   7   77.99    3.30
   4   6   7   66.39    4.00
  -4  -6   7   74.09    3.30
  -4   6  -7   63.59    4.00
   4  -6  -7   76.09    4.30
  -4   6  -7   71.79    3.10
  -5   6   7  140.79    5.80
  -5  -6  -7  135.09    5.80
   5   6  -7  148.79    7.40
  -5  -6  -7  153.38    5.50
   5  -6  -7  137.89    7.70
  -5   6  -7  140.79    5.60
  -5  -6   7  136.89    5.90
  -6  -6  -7   85.39    3.80
  -6   6   7   89.39    3.80
   6   6  -7   83.09    4.60
  -6   6  -7   87.29    3.70
  -6  -6   7   88.39    3.90
   6  -6  -7   80.69    4.90
  -7   6   7   49.20    2.60
  -7  -6  -7   49.30    2.60
   7   6  -7   52.09    3.00
  -7  -6   7   52.29    2.80
  -7   6  -7   50.39    2.50
   7  -6  -7   44.20    3.20
   8   6  -7   20.30    1.80
  -8  -6  -7   18.10    1.70
  -8   6   7   20.90    1.70
   8  -6  -7   18.80    1.90
  -8   6  -7   17.80    1.40
  -8  -6   7   21.40    1.90
  -9  -6  -7    0.30    1.10
  -9   6  -7    1.10    0.90
  -9  -6   7    3.10    1.20
   0   7   7  118.59    4.70
   0  -7   7  120.69    4.70
   0   7  -7  125.99    4.60
   0   7   7  122.89    4.80
   0   7  -7  115.89    6.40
   1   7  -7  419.86   14.80
  -1   7   7  402.36   15.00
  -1   7   7  388.56   15.00
   1   7  -7  402.06   20.30
  -1   7  -7  380.26   20.30
  -1  -7   7  400.66   15.10
   1  -7  -7  380.66   20.40
  -1   7  -7  410.56   14.90
  -2   7   7  325.67   12.50
  -2  -7  -7  334.07   12.50
  -2   7   7  325.27   12.40
  -2   7  -7  308.67   16.80
  -2   7  -7  337.87   12.30
   2  -7  -7  332.27   17.00
  -2  -7   7  330.07   12.60
  -3  -7  -7   12.10    1.00
  -3   7   7   10.00    1.10
   3   7  -7   10.80    1.20
  -3   7  -7   10.20    1.10
   3  -7  -7   10.80    1.30
  -3   7  -7   10.80    1.00
  -3  -7   7   10.10    1.10
   3   7   7   10.40    1.20
  -4   7   7   92.29    4.10
  -4  -7  -7  105.29    3.90
  -4  -7  -7   95.99    4.10
   4   7  -7   98.99    5.20
   4  -7  -7  102.89    5.60
   4   7   7   93.89    5.20
  -4   7  -7   87.49    5.20
  -4   7  -7  101.99    4.00
  -4  -7   7   99.09    4.20
  -5  -7  -7   82.59    3.70
   5   7  -7   90.19    4.60
  -5   7   7   84.89    3.70
  -5  -7   7   79.39    3.80
  -5   7  -7   85.19    3.60
   5  -7  -7   82.39    4.90
  -6  -7  -7   34.10    2.10
  -6   7   7   36.10    2.10
   6   7  -7   39.90    2.40
  -6  -7   7   34.50    2.10
  -6   7  -7   35.20    2.00
   6  -7  -7   34.90    2.70
   7   7  -7   65.99    3.70
  -7   7   7   63.39    3.20
  -7  -7  -7   67.29    3.20
   7  -7  -7   59.49    4.00
  -7  -7   7   67.99    3.40
  -7   7  -7   65.09    3.00
  -8  -7  -7    6.20    1.20
   8   7  -7    5.70    1.00
  -8   7   7    5.40    1.10
  -8   7  -7    5.10    1.10
   8  -7  -7    5.70    1.20
  -8  -7   7    6.70    1.30
  -9   7   7    8.90    1.30
   0   8   7  566.94   21.60
   0   8  -7  551.44   29.20
   0   8   7  567.04   21.40
   0   8  -7  609.44   21.30
  -1   8   7  386.06   14.50
   1   8  -7  384.66   19.60
  -1  -8   7  380.06   14.60
  -1   8  -7  393.06   14.30
  -1   8  -7  368.96   19.60
  -2   8   7  211.98    8.00
   2   8  -7  208.88   10.70
  -2  -8  -7  210.78    7.90
  -2   8  -7  190.48   10.60
  -2  -8   7  209.68    8.00
   2  -8  -7  193.68   10.80
  -2   8  -7  204.88    7.80
   3   8  -7    4.20    0.80
  -3  -8  -7    4.70    0.70
  -3   8   7    3.20    0.70
  -3   8  -7    4.00    0.80
  -3  -8   7    2.40    0.70
   3   8   7    4.40    0.80
  -3   8  -7    4.20    0.70
   3  -8  -7    2.70    1.00
  -4   8   7   -1.80    0.70
   4   8  -7    1.20    0.70
  -4  -8  -7    0.20    0.70
  -4   8  -7    0.40    0.70
   4  -8  -7    0.70    0.80
  -4  -8   7   -0.70    0.70
  -4   8  -7    0.40    0.70
   4   8   7   -0.10    0.60
   5   8  -7    4.00    0.80
  -5  -8  -7    3.50    0.90
  -5   8   7    3.00    0.80
   5  -8  -7    4.50    1.10
  -5   8  -7    4.30    0.90
  -5  -8   7    3.10    0.90
  -6   8   7   30.20    2.00
  -6  -8  -7   27.60    1.90
   6   8  -7   34.70    2.20
  -6   8  -7   31.30    1.90
  -6  -8   7   28.10    2.00
   6  -8  -7   29.30    2.50
  -7   8   7    8.40    1.20
   7   8  -7   12.30    1.40
  -7  -8  -7    8.50    1.20
  -7   8  -7    9.70    1.20
  -7  -8   7    9.70    1.40
   7  -8  -7    8.80    1.40
  -8  -8  -7   12.60    1.60
   8   8  -7   14.50    1.50
  -8   8   7   11.60    1.40
   8  -8  -7   13.70    1.80
  -8   8  -7   12.80    1.50
  -8  -8   7   15.30    1.80
   0   9  -7   91.49    3.50
   0   9   7   84.09    3.60
   0   9  -7   82.69    4.80
   1   9  -7  285.47   14.60
  -1   9   7  282.57   10.80
   1   9   7  270.47   10.70
   1   9   7  288.17   10.70
  -1   9  -7  266.67   14.50
  -1   9  -7  292.17   10.60
  -2   9   7   79.49    3.60
  -2  -9  -7   83.19    3.40
   2   9  -7   82.69    4.60
  -2   9  -7   85.79    3.40
  -2   9  -7   78.59    4.60
  -2  -9   7   83.69    3.50
   2   9   7   82.99    3.40
  -3  -9  -7   15.40    1.10
   3   9  -7   15.60    1.40
  -3   9   7   12.70    1.20
  -3  -9   7   13.10    1.30
   3  -9  -7   12.70    1.60
   3   9   7   15.20    1.50
  -3   9  -7   14.50    1.40
  -3   9  -7   14.20    1.10
  -4   9   7   26.20    1.80
  -4  -9  -7   26.80    1.60
   4   9  -7   29.30    2.00
   4   9   7   25.30    2.00
  -4   9  -7   26.50    1.60
  -4  -9   7   23.10    1.70
  -4   9  -7   23.70    1.90
   4  -9  -7   26.40    2.30
  -5  -9  -7   11.80    1.30
   5   9  -7   15.60    1.40
  -5   9   7   12.70    1.30
   5  -9  -7   12.30    1.80
  -5  -9   7   13.30    1.40
  -5   9  -7   13.80    1.30
  -6  -9  -7    5.10    1.00
   6   9  -7    4.90    1.00
  -6   9   7    4.50    1.00
   6  -9  -7    4.30    1.20
  -6  -9   7    3.90    1.00
  -6   9  -7    5.10    1.00
  -7  -9  -7   14.80    1.60
  -7   9   7   14.80    1.60
   7   9  -7   16.50    1.60
  -7  -9   7   14.80    1.80
  -7   9  -7   16.50    1.50
   7  -9  -7   12.70    1.90
  -8   9   7    6.30    1.20
   8   9  -7    6.60    1.20
   8  -9  -7    5.80    1.30
  -8  -9   7    6.70    1.40
   0  10   7   61.99    2.80
   0  10  -7   61.99    3.70
   1  10  -7   17.10    1.60
  -1  10   7   14.80    1.30
   1  10   7   15.20    1.20
  -1  10  -7   14.20    1.60
  -1  10  -7   17.30    1.20
   2  10  -7   39.00    2.60
  -2  10   7   36.60    2.00
  -2  10  -7   34.90    2.50
   2  10   7   37.60    1.90
  -2  10  -7   39.10    1.90
  -3  10   7   22.90    1.60
  -3 -10  -7   24.10    1.40
   3  10  -7   25.30    1.80
  -3  10  -7   22.30    1.90
   3  10   7   23.80    2.00
  -3  10  -7   23.80    1.50
  -4 -10  -7    7.30    0.90
  -4  10   7    6.80    1.00
   4  10  -7    8.90    1.30
  -4  10  -7    7.60    1.30
  -4  10  -7    7.10    0.90
  -4 -10   7    7.60    1.00
   5  10  -7   12.60    1.50
  -5  10   7   11.40    1.40
  -5 -10  -7   11.90    1.20
  -5  10  -7   11.60    1.10
  -5 -10   7   12.00    1.50
  -6 -10  -7    3.80    1.00
  -6  10   7    5.70    1.00
   6  10  -7    5.50    1.00
  -6 -10   7    5.30    1.10
  -6  10  -7    5.50    1.00
  -7 -10  -7    8.80    1.20
  -7  10   7    8.30    1.20
   7  10  -7    9.60    1.50
  -7 -10   7    8.20    1.30
  -7  10  -7    8.90    1.20
   0  11   7   -0.10    0.60
   0  11  -7    0.60    0.90
   1  11  -7   14.60    1.60
  -1  11   7   13.60    1.30
  -1  11  -7   12.50    1.60
  -1  11  -7   15.80    1.10
   1  11   7   13.40    1.20
  -2  11   7   28.00    1.80
   2  11  -7   28.50    2.20
  -2  11  -7   25.90    2.10
  -2  11  -7   27.60    1.60
   2  11   7   27.60    1.60
  -3  11   7    8.30    1.00
   3  11  -7    9.60    1.50
  -3  11  -7    8.20    1.10
  -3  11  -7    8.30    1.40
   3  11   7    9.60    1.40
   4  11  -7   13.80    1.50
  -4  11   7   11.40    1.40
  -4  11  -7   11.90    1.50
  -4  11  -7   13.20    1.20
   5  11  -7    3.90    1.00
  -5  11   7    4.10    1.00
  -5 -11  -7    4.00    0.90
  -5  11  -7    3.10    0.90
  -6 -11  -7    5.30    1.00
  -6  11   7    6.80    1.10
   6  11  -7    3.50    1.10
  -6  11  -7    4.80    1.00
  -6 -11   7    5.90    1.20
   7  11  -7    5.30    1.20
  -7 -11  -7    6.60    1.20
  -7 -11   7    4.80    1.30
   0  12  -7    3.80    1.10
   0  12   7    5.30    0.90
   1  12  -7    2.50    1.10
  -1  12   7    3.40    0.90
  -1  12  -7    2.30    1.00
   1  12   7    3.90    0.80
   2  12  -7   17.20    1.70
  -2  12   7   15.60    1.50
  -2  12  -7   16.40    1.30
  -2  12  -7   14.30    1.80
   2  12   7   14.40    1.70
  -3  12   7   19.40    1.60
   3  12  -7   21.00    2.00
  -3  12  -7   22.00    1.50
   3  12   7   20.80    2.00
  -3  12  -7   17.30    1.90
   4  12  -7    3.80    1.20
  -4  12   7    4.30    1.00
  -4  12  -7    3.80    0.90
  -4  12  -7    3.40    1.00
  -5  12   7    3.30    1.00
   5  12  -7    1.70    1.10
  -5  12  -7    1.70    0.90
   6  12  -7    6.00    1.30
   0  13   7    8.10    1.00
   0  13  -7    5.40    1.30
   1  13  -7   11.30    1.90
  -1  13   7   12.40    1.40
  -1  13  -7   12.60    1.80
   2  13  -7    8.40    1.50
  -2  13   7    8.90    1.20
  -2  13  -7    6.00    1.30
   2  13   7    9.00    1.60
  -3  13   7   10.90    1.30
   3  13  -7   11.90    1.80
   3  13   7   11.40    1.70
  -3  13  -7   11.10    1.70
  -3  13  -7   10.50    1.30
  -4  13   7    5.50    1.10
   4  13  -7    3.70    1.20
  -4  13  -7    3.40    1.00
  -5  13  -7    6.40    1.10
   0  14  -7   41.40    3.10
   1  14  -7    7.00    1.40
  -1  14   7    8.60    1.20
  -1  14  -7    8.00    1.50
   1  14   7    7.00    1.30
   2  14  -7    5.80    1.40
  -2  14   7    6.00    1.20
  -2  14  -7    3.50    1.30
   2  14   7    5.30    1.20
  -3  14   7   10.00    1.30
   3  14  -7   11.80    1.90
  -3  14  -7    6.80    1.50
   3  14   7   10.50    1.80
  -4  14  -7    2.40    1.00
  -2  15   7   12.20    1.50
   0   0  -8  143.69    5.10
   0   0   8  125.29    5.20
   1   0  -8 2244.38  106.19
   1   0   8 1971.70   78.99
  -1   0  -8 2358.26  105.99
  -1   0  -8 1898.61   82.19
   1   0  -8 1985.00   82.79
  -2   0  -8    5.00    0.40
   2   0   8    4.00    0.50
  -2   0   8    4.30    0.50
   2   0  -8    4.70    0.70
  -3   0  -8  496.05   18.30
  -3   0   8  480.35   18.40
  -3   0   8  489.05   18.00
  -3   0  -8  474.95   18.00
  -4   0  -8   29.30    1.50
  -4   0   8   26.40    1.60
   4   0  -8   30.70    1.90
  -4   0   8   28.40    1.40
  -4   0  -8   28.80    1.30
  -5   0   8  104.49    4.40
  -5   0  -8  108.39    4.30
  -5   0  -8  103.19    4.10
   5   0  -8   98.59    5.50
  -5   0   8  106.49    4.20
  -6   0  -8   76.99    3.10
  -6   0   8   77.89    3.50
  -6   0  -8   79.29    3.30
   6   0  -8   73.59    4.20
  -7   0  -8    4.60    0.60
  -7   0   8    4.40    0.90
  -7   0  -8    4.50    0.90
   7   0  -8    3.80    0.90
  -8   0  -8    9.20    0.90
   8   0  -8   11.60    1.30
  -8   0  -8    7.50    1.10
  -8   0   8    7.80    1.20
  -9   0  -8   24.10    1.80
  -9   0   8   29.50    2.10
 -10   0   8   -1.50    1.10
 -10   0  -8    0.00    0.90
   0   1  -8   59.29    2.30
   0  -1  -8   56.69    2.30
   0  -1   8   59.69    2.30
  -1  -1  -8    5.20    0.70
   1   1  -8    6.90    0.60
   1  -1   8    7.30    0.50
   1   1  -8    7.60    0.40
  -1   1   8    8.20    0.60
  -1   1  -8    6.10    0.50
  -1   1  -8    6.70    0.60
   1  -1  -8    5.00    0.60
  -1  -1   8    5.80    0.60
   1  -1  -8    5.80    0.50
  -2  -1  -8  385.66   20.70
  -2  -1  -8  412.86   15.50
   2   1  -8  424.06   20.80
   2  -1   8  403.46   15.50
  -2  -1  -8  397.46   15.20
  -2   1   8  403.76   15.50
  -2   1  -8  432.56   20.70
   2  -1  -8  427.26   20.80
  -3   1   8   29.00    1.40
  -3   1   8   32.40    1.50
  -3  -1  -8   28.40    1.30
  -3  -1  -8   30.50    1.40
  -3  -1   8   26.20    1.40
  -3   1  -8   32.00    1.30
  -3   1  -8   31.30    1.40
  -4  -1  -8   73.39    3.00
  -4  -1  -8   68.49    2.80
  -4   1   8   73.09    3.00
  -4   1   8   70.09    3.10
   4   1  -8   79.49    3.90
  -4  -1   8   67.79    3.10
  -4   1  -8   71.99    2.90
  -4   1  -8   71.59    3.00
   4  -1  -8   70.19    3.90
  -5   1   8  507.25   19.50
  -5  -1  -8  500.25   19.00
   5   1  -8  544.45   26.00
  -5   1   8  513.75   19.10
  -5  -1  -8  513.75   19.50
  -5  -1   8  509.95   19.60
  -5   1  -8  512.85   19.40
  -5   1  -8  502.25   19.00
   5  -1  -8  500.85   26.00
  -6   1   8    2.00    0.60
  -6   1   8    3.10    0.70
  -6  -1  -8    2.00    0.50
  -6  -1  -8    2.00    0.70
  -6   1  -8    2.00    0.70
  -6  -1   8    1.40    0.80
  -6   1  -8    1.40    0.50
   6  -1  -8    1.00    0.70
  -7   1   8   55.09    2.70
  -7  -1  -8   56.89    2.60
   7   1  -8   54.79    3.20
  -7  -1  -8   56.29    2.30
  -7  -1   8   55.59    2.80
   7  -1  -8   51.09    3.20
  -7   1  -8   52.19    2.50
  -7   1  -8   51.69    2.30
  -8   1   8   30.00    2.00
  -8  -1  -8   30.90    1.50
   8   1  -8   31.20    2.10
  -8  -1  -8   29.50    1.90
   8  -1  -8   29.60    2.20
  -8  -1   8   30.60    2.10
  -8   1  -8   29.80    1.80
  -8   1  -8   32.30    1.60
  -9   1   8    1.20    0.90
  -9  -1  -8   -0.70    0.90
  -9   1  -8    0.30    0.70
  -9   1  -8    0.50    0.80
  -9  -1   8    0.20    1.00
 -10   1   8   13.70    1.70
 -10  -1  -8   12.50    1.60
   0  -2  -8   82.09    4.80
   0  -2   8   97.69    3.60
   0   2  -8   85.09    4.70
   0   2  -8   96.59    3.50
   0   2   8   98.79    3.60
   1   2  -8   33.80    1.80
   1   2  -8   31.80    1.30
  -1   2   8   34.90    1.40
  -1  -2  -8   33.10    1.80
  -1  -2  -8   32.00    1.30
   1  -2   8   33.30    1.40
   1   2   8   30.90    1.40
  -1  -2   8   30.70    1.40
   1  -2  -8   32.60    1.90
  -1   2  -8   30.30    1.30
  -2  -2  -8  130.79    5.30
   2   2  -8  139.29    7.00
  -2  -2  -8  134.19    5.20
   2  -2   8  133.39    5.30
  -2  -2  -8  126.09    7.00
  -2   2   8  138.89    5.30
   2   2  -8  138.79    5.10
   2  -2  -8  145.79    7.10
  -2   2  -8  139.59    5.20
  -2   2  -8  144.29    7.00
  -2  -2   8  135.69    5.40
  -3   2   8   10.40    0.80
  -3  -2  -8    8.00    0.60
  -3   2   8   11.60    0.80
   3   2  -8    8.00    0.80
  -3  -2   8   11.40    0.80
  -3   2  -8   12.00    0.60
  -4  -2  -8  348.37   13.20
   4   2  -8  366.76   18.00
  -4   2   8  345.07   13.50
  -4   2   8  344.97   13.30
  -4  -2   8  356.36   13.20
  -4   2  -8  359.16   13.20
   4  -2  -8  355.96   18.10
  -4   2  -8  358.16   13.40
  -5  -2  -8   15.10    1.20
  -5   2   8   11.90    1.20
  -5  -2  -8   10.20    0.80
  -5   2   8   12.80    1.10
   5   2  -8   12.30    1.10
  -5   2  -8   12.20    1.00
  -5  -2   8   11.80    1.30
  -5   2  -8   11.50    1.00
   6   2  -8  329.27   15.80
  -6  -2  -8  311.67   11.60
  -6   2   8  318.97   11.80
  -6  -2  -8  308.07   12.00
  -6   2   8  306.77   12.00
  -6   2  -8  296.07   11.60
  -6  -2   8  306.27   12.10
  -6   2  -8  315.97   11.90
   6  -2  -8  294.27   15.90
  -7  -2  -8   42.70    1.90
   7   2  -8   43.10    2.60
  -7  -2  -8   42.70    2.30
  -7   2   8   45.90    2.30
  -7  -2   8   44.70    2.40
   7  -2  -8   39.90    2.70
  -7   2  -8   42.90    2.00
  -7   2  -8   44.80    2.20
   8   2  -8   -0.20    0.70
  -8  -2  -8    0.20    0.80
  -8   2   8    0.80    0.90
  -8  -2   8    0.30    0.90
   8  -2  -8    0.60    0.80
  -8   2  -8   -0.10    0.60
  -8   2  -8    0.80    0.70
  -9  -2  -8    1.70    1.00
  -9   2   8    4.30    1.10
  -9  -2   8    3.10    1.10
  -9   2  -8    1.90    0.70
   0  -3   8  591.74   21.90
   0  -3  -8  511.85   21.50
   0   3  -8  607.14   29.30
   0   3   8  596.14   21.90
   0   3  -8  589.44   21.40
   0  -3  -8  588.84   29.40
   1   3  -8   52.89    2.90
   1   3  -8   50.59    2.10
  -1   3   8   52.39    2.20
  -1  -3  -8   50.29    2.10
   1  -3   8   53.39    2.20
  -1  -3   8   54.59    2.20
   1   3   8   54.99    2.20
  -1   3  -8   54.39    2.10
   1  -3  -8   58.29    3.00
   2   3  -8   52.99    2.10
   2   3  -8   55.19    2.90
  -2  -3  -8   54.99    2.20
   2  -3   8   51.29    2.20
  -2   3   8   53.29    2.20
  -2   3  -8   53.89    2.20
  -2  -3   8   51.79    2.30
   2  -3  -8   59.99    3.10
  -3   3   8   12.90    0.90
  -3  -3  -8   11.70    0.80
   3  -3   8   12.30    0.70
  -3   3   8   12.90    0.80
  -3  -3  -8   10.80    0.70
  -3   3  -8    9.10    0.70
  -3  -3   8    8.70    0.90
   4   3  -8    1.50    0.50
  -4  -3  -8    1.60    0.40
  -4   3   8    2.20    0.50
  -4   3   8    1.50    0.50
  -4  -3   8    0.50    0.50
  -4   3  -8    0.70    0.30
   4  -3  -8   -0.20    0.60
  -4   3  -8    2.20    0.40
  -5  -3  -8  591.04   21.20
  -5  -3  -8  568.94   21.70
  -5   3   8  558.74   21.40
   5   3  -8  608.34   29.00
  -5   3   8  553.34   21.70
  -5   3  -8  568.94   21.60
  -5  -3   8  565.74   21.90
  -5   3  -8  557.64   21.30
   5  -3  -8  575.44   29.10
  -6   3   8   31.90    1.70
   6   3  -8   30.00    1.90
  -6  -3  -8   29.50    1.50
  -6   3   8   31.90    1.80
  -6  -3  -8   30.90    1.80
   6  -3  -8   27.90    2.20
  -6   3  -8   32.40    1.60
  -6   3  -8   32.10    1.60
  -6  -3   8   31.20    1.80
  -7  -3  -8   47.20    2.40
  -7   3   8   49.80    2.40
   7   3  -8   49.40    2.90
  -7  -3  -8   50.79    2.10
  -7   3   8   48.70    2.40
   7  -3  -8   42.30    2.90
  -7   3  -8   48.00    2.20
  -7   3  -8   46.80    2.20
  -7  -3   8   50.49    2.60
   8   3  -8    4.60    0.90
  -8   3   8    5.80    1.00
  -8  -3  -8    4.60    1.00
   8  -3  -8    5.60    1.00
  -8  -3   8    6.30    1.20
  -8   3  -8    4.50    0.80
  -9  -3  -8    0.80    1.00
  -9   3  -8    0.30    0.70
  -9  -3   8    2.60    1.10
 -10   3  -8   -1.20    0.80
   0  -4   8   26.40    1.20
   0   4  -8   25.20    1.10
   0   4   8   25.70    1.10
   0   4  -8   24.80    1.50
   0  -4  -8   24.20    1.60
   1   4  -8  225.68   11.40
  -1  -4  -8  226.98    8.40
  -1  -4  -8  205.88   11.50
  -1   4   8  222.28    8.50
   1   4  -8  217.88    8.30
   1  -4   8  224.68    8.50
   1  -4  -8  232.68   11.60
  -1  -4   8  226.88    8.60
   1   4   8  235.48    8.60
  -1   4  -8  230.18    8.40
  -1   4  -8  217.68   11.40
  -2   4   8  229.18    8.90
  -2   4   8  242.78    8.90
  -2  -4  -8  223.28    8.70
  -2  -4  -8  241.08    8.90
   2  -4   8  242.18    8.80
   2   4  -8  228.28    8.60
   2   4  -8  232.38   11.90
  -2  -4   8  227.08    9.00
  -2   4  -8  218.98   11.90
   2  -4  -8  246.68   12.10
  -2   4  -8  233.48    8.80
   3  -4   8    6.20    0.50
  -3   4   8    4.60    0.60
  -3  -4  -8    4.80    0.60
  -3   4   8    4.80    0.50
  -3  -4  -8    5.10    0.50
  -3  -4   8    4.40    0.60
  -3   4  -8    4.00    0.50
  -4  -4  -8  130.59    5.10
  -4   4   8  131.99    5.30
  -4   4   8  132.89    5.30
   4  -4   8  134.79    5.20
  -4  -4  -8  134.99    5.40
   4   4  -8  139.39    7.00
  -4  -4   8  131.49    5.50
   4  -4  -8  136.49    7.20
  -5   4   8   48.50    2.30
  -5  -4  -8   47.70    2.20
   5   4  -8   47.70    2.80
  -5  -4  -8   47.80    2.00
  -5   4   8   47.80    2.30
  -5  -4   8   46.70    2.40
   5  -4  -8   45.90    3.00
  -5   4  -8   48.70    2.20
  -5   4  -8   49.40    2.10
  -6   4   8   92.49    3.90
  -6  -4  -8   88.79    3.90
   6   4  -8   95.29    5.00
  -6   4   8   91.89    4.00
  -6  -4  -8   97.39    3.70
  -6   4  -8   93.39    3.80
  -6   4  -8   95.19    3.80
   6  -4  -8   90.39    5.20
  -6  -4   8   93.49    4.10
   7   4  -8   18.90    1.60
  -7  -4  -8   18.40    1.40
  -7   4   8   22.10    1.60
  -7   4   8   21.20    1.50
  -7  -4   8   21.40    1.70
   7  -4  -8   18.20    1.80
  -7   4  -8   16.90    1.40
   8   4  -8    0.80    0.80
  -8  -4  -8    0.80    0.90
  -8  -4   8    1.90    1.00
   8  -4  -8    1.00    0.80
  -8   4  -8    1.00    0.70
  -9  -4  -8   -1.10    0.90
  -9  -4   8   -0.20    1.00
  -9   4  -8   -2.00    0.70
   0   5  -8   73.49    4.00
   0  -5  -8   71.19    4.10
   0  -5   8   77.99    3.00
   0   5   8   76.09    3.00
   0   5  -8   79.49    2.90
  -1  -5  -8   92.59    5.30
   1   5  -8  103.09    5.30
   1   5  -8  102.99    3.80
  -1   5   8  102.49    3.90
   1  -5   8  105.89    3.90
  -1   5  -8  103.79    3.90
  -1  -5   8  100.79    4.00
  -1   5  -8   94.99    5.30
   1   5   8  102.19    4.00
   1  -5  -8   98.39    5.40
   2  -5   8  424.76   15.50
  -2  -5  -8  418.06   15.60
  -2  -5  -8  410.86   15.30
  -2   5   8  403.56   15.50
   2   5  -8  403.06   15.20
   2  -5  -8  424.86   21.10
  -2   5  -8  387.66   20.90
  -2   5  -8  418.26   15.30
  -2  -5   8  412.36   15.70
  -3  -5  -8   95.59    3.70
  -3  -5  -8   96.99    3.90
   3  -5   8  100.39    3.70
  -3   5   8   99.09    3.90
  -3   5   8   95.99    3.80
  -3   5  -8   94.59    3.80
  -3   5  -8   87.59    5.00
  -3  -5   8   95.89    4.00
  -4   5   8   30.40    1.50
  -4  -5  -8   28.60    1.60
  -4  -5  -8   28.40    1.40
  -4   5   8   30.00    1.70
   4   5  -8   31.30    1.90
   4  -5   8   30.20    1.40
   4  -5  -8   33.20    2.20
  -4   5  -8   29.20    1.60
  -4  -5   8   32.10    1.80
  -5   5   8   90.99    3.80
  -5   5   8   88.89    3.90
  -5  -5  -8   94.69    3.60
   5   5  -8   93.99    4.90
  -5  -5  -8   90.79    3.90
  -5  -5   8   88.19    4.00
   5  -5  -8   91.19    5.20
  -5   5  -8   94.29    3.80
  -6  -5  -8   11.30    1.20
  -6   5   8    9.60    1.10
   6   5  -8    8.40    1.00
  -6  -5   8    8.40    1.10
   6  -5  -8    9.60    1.40
  -6   5  -8    8.30    1.00
   7   5  -8   25.20    1.80
  -7   5   8   24.70    1.70
  -7  -5  -8   21.90    1.70
  -7  -5   8   24.70    1.80
   7  -5  -8   23.20    2.00
  -7   5  -8   22.10    1.60
   8   5  -8   21.90    1.80
  -8  -5  -8   20.40    1.70
  -8   5   8   25.00    1.80
   8  -5  -8   20.90    2.00
  -8  -5   8   25.30    1.90
  -8   5  -8   21.90    1.60
  -9  -5  -8    3.20    1.10
  -9  -5   8    5.30    1.20
  -9   5  -8    2.40    0.90
   0  -6   8    3.60    0.40
   0   6  -8    2.80    0.40
   0   6   8    3.00    0.40
   0  -6  -8    3.30    0.60
   0   6  -8    1.60    0.60
   1   6  -8  847.52   29.90
   1   6  -8  791.32   40.90
   1  -6   8  813.92   30.40
  -1   6   8  799.52   30.10
  -1   6   8  809.82   30.40
  -1   6  -8  769.92   40.90
  -1  -6   8  806.62   30.50
   1  -6  -8  792.42   41.10
   1   6   8  827.72   30.50
  -1   6  -8  839.22   30.00
  -2   6   8  117.09    4.70
  -2  -6  -8  125.29    4.80
  -2   6  -8  115.89    6.40
  -2  -6   8  121.09    4.90
  -2   6  -8  122.69    4.70
   2  -6  -8  122.79    6.60
   3   6  -8  106.79    6.20
  -3  -6  -8  121.29    4.60
  -3   6   8  120.79    4.80
  -3   6   8  114.79    4.60
  -3  -6  -8  117.49    4.70
   3  -6  -8  120.99    6.40
  -3  -6   8  120.89    4.80
  -3   6  -8  123.29    4.60
  -3   6  -8  111.39    6.20
  -4   6   8   16.70    1.10
   4   6  -8   18.70    1.40
  -4  -6  -8   20.00    1.10
  -4   6   8   16.30    1.30
  -4  -6  -8   17.90    1.30
  -4  -6   8   16.60    1.40
  -4   6  -8   18.00    1.20
   4  -6  -8   18.60    1.80
   5   6  -8   21.20    1.50
  -5   6   8   19.50    1.50
  -5  -6  -8   18.80    1.40
  -5  -6  -8   23.00    1.20
  -5   6  -8   19.00    1.30
   5  -6  -8   19.30    1.90
  -5  -6   8   20.90    1.60
  -6  -6  -8   11.80    1.30
  -6   6   8   12.40    1.30
   6   6  -8   13.50    1.30
  -6  -6   8   14.30    1.50
   6  -6  -8   10.90    1.60
  -6   6  -8   11.00    1.30
   7   6  -8   30.10    2.00
  -7  -6  -8   29.10    1.90
  -7   6   8   26.90    1.90
   7  -6  -8   25.70    2.30
  -7  -6   8   30.70    2.10
  -7   6  -8   27.60    1.80
  -8  -6  -8    3.80    1.10
   8   6  -8    4.40    1.00
  -8   6   8    5.10    1.10
  -8  -6   8    7.30    1.30
   8  -6  -8    5.50    1.20
  -8   6  -8    5.10    0.90
  -9   6  -8    5.00    1.10
   0   7  -8   45.20    2.80
   0   7   8   47.10    2.00
   0   7  -8   47.90    2.00
   0  -7   8   47.80    2.10
   1   7  -8   77.49    2.90
  -1   7   8   74.39    3.20
   1   7  -8   77.29    4.20
  -1   7   8   77.29    3.00
   1   7   8   79.09    3.10
  -1   7  -8   72.09    4.20
  -1  -7   8   73.89    3.20
   1  -7  -8   72.99    4.40
  -1   7  -8   76.59    3.10
   2   7  -8  660.73   33.30
  -2   7   8  645.74   24.70
  -2  -7  -8  676.63   24.80
  -2   7   8  673.23   24.60
   2  -7  -8  644.44   33.50
  -2   7  -8  615.04   33.30
  -2  -7   8  659.93   24.90
  -2   7  -8  680.63   24.40
   3   7  -8   60.59    3.30
  -3  -7  -8   59.79    2.50
  -3   7   8   58.09    2.70
  -3   7  -8   56.99    2.50
  -3  -7   8   55.09    2.70
  -3   7  -8   55.59    3.30
   3  -7  -8   57.79    3.60
  -4  -7  -8   13.30    1.10
  -4   7   8   10.40    1.30
   4   7  -8   15.30    1.30
  -4  -7  -8   16.20    1.00
  -4   7  -8   12.90    1.30
  -4   7  -8   15.20    1.10
  -4  -7   8   10.10    1.30
   4  -7  -8   14.30    1.70
  -5  -7  -8   92.49    4.00
  -5   7   8   89.99    4.10
   5   7  -8  100.99    5.10
  -5   7  -8   95.99    3.90
   5  -7  -8   93.39    5.40
  -5  -7   8   92.49    4.20
  -6  -7  -8    0.30    0.90
   6   7  -8    2.40    0.80
  -6   7   8    2.00    0.90
  -6  -7   8    2.30    0.90
   6  -7  -8    1.60    1.00
  -6   7  -8    1.10    0.90
  -7  -7  -8   26.80    1.90
   7   7  -8   29.70    2.00
  -7   7   8   29.10    1.90
  -7  -7   8   28.30    2.10
   7  -7  -8   24.90    2.30
  -7   7  -8   25.40    1.80
   8   7  -8   35.30    2.40
  -8  -7  -8   36.10    2.20
  -8   7   8   37.10    2.20
   8  -7  -8   31.50    2.70
  -8  -7   8   37.20    2.50
  -8   7  -8   36.30    2.10
  -9   7   8    3.30    1.10
   0   8  -8   18.10    1.60
   0   8  -8   19.00    1.10
   0   8   8   17.30    1.30
   0   8   8   18.20    1.10
  -1   8   8   89.99    3.80
   1   8  -8   89.79    5.00
  -1   8   8   91.09    3.60
   1   8   8   88.79    3.60
  -1   8  -8   94.09    3.70
  -1   8  -8   86.99    5.00
  -1  -8   8   91.19    3.70
  -2  -8  -8   36.20    1.60
   2   8  -8   33.40    2.30
  -2   8   8   33.80    1.90
  -2   8  -8   33.00    2.20
  -2   8  -8   33.40    1.70
   2  -8  -8   31.80    2.50
  -2  -8   8   34.10    1.80
  -3   8   8   12.60    1.40
  -3  -8  -8   16.80    1.10
   3   8  -8   17.20    1.40
  -3  -8   8   14.00    1.40
  -3   8  -8   17.70    1.10
  -3   8  -8   17.30    1.50
   3  -8  -8   16.20    1.70
  -4   8   8  128.89    5.40
   4   8  -8  141.89    7.00
  -4  -8  -8  131.39    5.30
  -4  -8   8  133.59    5.50
  -4   8  -8  134.69    5.30
   4  -8  -8  127.99    7.30
  -4   8  -8  121.99    7.00
  -5  -8  -8    3.70    0.80
  -5   8   8    4.00    0.90
   5   8  -8    4.80    0.90
  -5  -8   8    4.40    1.00
  -5   8  -8    4.20    0.80
   5  -8  -8    3.30    1.00
   6   8  -8  135.09    6.80
  -6  -8  -8  122.89    5.30
  -6   8   8  126.39    5.40
  -6  -8   8  125.59    5.50
  -6   8  -8  134.69    5.30
   6  -8  -8  120.99    7.20
  -7   8   8    6.50    1.10
   7   8  -8    5.80    1.00
  -7  -8  -8    7.00    1.20
  -7  -8   8    8.40    1.30
  -7   8  -8    6.80    1.10
   7  -8  -8    6.00    1.30
   8   8  -8    8.50    1.40
  -8   8   8    7.00    1.20
  -8  -8  -8    7.10    1.20
  -8   8  -8    6.10    1.10
  -8  -8   8    7.80    1.40
   8  -8  -8    6.90    1.40
   0   9  -8   90.29    5.30
   0   9   8   94.99    4.00
   0   9  -8  104.09    3.80
  -1   9   8   15.30    1.30
   1   9  -8   16.80    1.60
  -1   9  -8   15.30    1.20
   1   9   8   15.50    1.20
  -1   9  -8   16.50    1.60
   1   9   8   14.80    1.00
  -2  -9  -8    3.70    0.60
  -2   9   8    2.80    0.70
   2   9  -8    3.60    0.90
  -2   9  -8    4.20    0.90
  -2  -9   8    2.70    0.70
  -2   9  -8    2.60    0.70
   3   9  -8   63.19    3.50
  -3   9   8   62.19    2.90
  -3  -9  -8   63.19    2.60
  -3   9  -8   57.79    3.50
  -3   9  -8   62.39    2.70
   3  -9  -8   58.49    3.80
  -3  -9   8   58.59    2.90
   3   9   8   57.09    3.50
   4   9  -8    8.90    1.20
  -4   9   8    6.00    1.00
  -4  -9  -8    6.70    0.80
   4  -9  -8    6.30    1.20
  -4  -9   8    6.40    1.00
  -4   9  -8    6.20    0.90
  -5   9   8   49.00    2.60
   5   9  -8   53.69    3.00
  -5  -9  -8   50.69    2.50
   5  -9  -8   48.20    3.40
  -5   9  -8   49.60    2.40
  -5  -9   8   45.00    2.60
   6   9  -8    2.60    0.90
  -6  -9  -8    2.60    0.90
  -6   9   8    3.60    1.00
  -6   9  -8    1.40    0.90
  -6  -9   8    3.60    1.00
   6  -9  -8    2.80    1.20
   7   9  -8   37.10    2.40
  -7   9   8   33.20    2.20
  -7  -9  -8   31.40    2.10
  -7   9  -8   34.20    2.00
  -7  -9   8   35.00    2.30
   7  -9  -8   31.90    2.70
   8   9  -8    0.10    1.00
   8  -9  -8    0.90    1.10
   0  10  -8    7.80    1.30
   0  10   8    6.50    0.80
   1  10  -8   52.69    3.20
  -1  10   8   49.80    2.40
  -1  10  -8   54.19    2.30
  -1  10  -8   48.60    3.20
   1  10   8   50.19    2.40
  -2  10   8   26.60    1.70
   2  10  -8   28.50    2.10
   2  10   8   26.40    1.60
  -2  10  -8   25.80    2.00
  -2  10  -8   28.10    1.50
  -3  10   8   24.20    1.60
  -3 -10  -8   23.70    1.40
   3  10  -8   27.30    2.00
   3  10   8   25.40    2.00
  -3  10  -8   24.70    1.90
  -3  10  -8   25.90    1.50
  -4  10   8    0.10    0.80
  -4 -10  -8    0.60    0.60
   4  10  -8    0.90    0.80
  -4  10  -8    0.40    0.70
  -4 -10   8    0.70    0.80
   5  10  -8    2.70    0.90
  -5  10   8    0.70    0.90
  -5 -10  -8    2.20    0.80
   5 -10  -8    1.40    1.10
  -5  10  -8    2.40    0.80
  -5 -10   8    1.90    0.90
  -6 -10  -8    8.70    1.10
  -6  10   8    8.10    1.20
   6  10  -8    8.50    1.30
  -6 -10   8    8.00    1.20
  -6  10  -8    8.10    1.10
   6 -10  -8    8.30    1.50
  -7 -10  -8    1.90    1.00
  -7  10   8    2.10    1.00
   7  10  -8    0.90    1.00
  -7  10  -8    0.40    1.00
   7 -10  -8    2.80    1.20
  -7 -10   8    2.60    1.10
   0  11   8   24.10    1.60
   0  11  -8   26.40    2.00
  -1  11   8    5.60    0.90
   1  11  -8    4.40    1.00
   1  11   8    5.10    0.80
  -1  11  -8    4.20    1.00
  -2  11   8   40.90    2.30
   2  11  -8   46.80    2.90
  -2  11  -8   44.70    2.10
   2  11   8   41.10    2.10
  -2  11  -8   40.70    2.80
  -3  11   8    6.20    1.00
   3  11  -8    4.70    1.00
  -3  11  -8    6.00    1.10
  -3  11  -8    5.00    0.80
   3  11   8    5.60    1.00
   4  11  -8    1.80    0.90
  -4  11   8    1.00    0.80
  -4  11  -8    1.00    0.70
  -5  11   8    0.00    0.80
  -5 -11  -8   -0.10    0.80
   5  11  -8   -0.60    0.90
  -5  11  -8    0.40    0.70
  -6 -11  -8    0.40    0.90
  -6  11   8    1.00    0.90
  -6  11  -8   -0.90    0.90
  -7 -11   8    2.70    1.20
   0  12  -8   -1.00    0.90
   0  12   8    0.60    0.70
   1  12  -8   66.99    3.90
  -1  12   8   59.99    3.00
   1  12   8   61.79    2.90
  -1  12  -8   60.79    3.90
   2  12  -8    6.70    1.30
  -2  12   8    6.80    1.00
  -2  12  -8    5.70    1.20
   2  12   8    6.10    1.10
  -2  12  -8    6.30    0.90
   3  12  -8    8.00    1.30
  -3  12   8    7.80    1.10
   3  12   8   10.20    1.50
  -3  12  -8    8.50    1.00
  -3  12  -8    6.70    1.20
   4  12  -8    8.50    1.40
  -4  12   8    9.70    1.20
  -4  12  -8    7.70    1.00
   5  12  -8   -1.80    1.00
  -5  12   8    0.20    0.90
  -5  12  -8   -1.80    0.80
   0  13  -8   40.00    2.90
   0  13   8   40.30    2.20
  -1  13   8    4.10    1.00
   1  13  -8    3.10    1.20
  -1  13  -8    2.50    1.10
   2  13  -8   35.60    2.60
  -2  13   8   32.20    2.10
  -2  13  -8   32.60    2.50
   2  13   8   28.60    2.50
  -3  13   8   11.50    1.40
   3  13  -8   11.00    1.80
  -3  13  -8    9.50    1.20
   3  13   8   11.10    1.70
  -3  13  -8   11.80    1.70
   4  13  -8    3.80    1.30
  -4  13   8    3.90    1.10
  -4  13  -8    1.10    0.90
   0  14  -8   -0.60    1.20
   1  14  -8    5.90    1.50
  -1  14   8   11.40    1.40
  -1  14  -8    8.50    1.50
   2  14  -8   17.00    2.00
  -2  14   8   15.60    1.60
   2  14   8   19.00    2.00
  -2  14  -8   16.30    2.00
  -3  14   8    1.10    1.00
  -3  14  -8   -0.80    1.10
  -4  14  -8   42.20    2.40
   0   0  -9    0.20    0.20
   0   0  -9   -0.20    0.30
   0   0   9    0.20    0.30
  -1   0  -9    5.00    0.50
   1   0  -9    5.00    0.50
   1   0   9    5.20    0.60
  -2   0  -9  426.76   20.50
  -2   0   9  392.96   15.40
   2   0   9  385.66   15.40
   2   0  -9  421.86   20.60
  -3   0   9   37.10    1.70
  -3   0  -9   35.80    1.50
  -3   0  -9   36.30    1.70
  -4   0   9  488.55   18.90
   4   0  -9  516.35   25.10
  -4   0   9  493.15   18.40
  -4   0  -9  503.85   18.80
  -4   0  -9  474.95   18.40
   5   0  -9    9.30    1.30
  -5   0   9   14.10    1.30
  -5   0  -9   11.00    0.80
  -5   0   9   14.60    1.00
  -5   0  -9   13.50    1.10
  -6   0  -9   63.59    2.60
  -6   0  -9   64.79    2.80
   6   0  -9   61.99    3.60
  -6   0   9   63.69    3.00
  -7   0  -9   67.59    2.70
  -7   0  -9   66.29    3.00
  -7   0   9   65.29    3.20
   7   0  -9   61.59    3.70
  -8   0  -9   55.89    2.80
  -8   0  -9   61.89    2.60
   8   0  -9   54.89    3.40
  -8   0   9   58.89    3.00
  -9   0   9    0.80    1.00
  -9   0  -9   -0.10    0.80
 -10   0  -9   -0.90    0.90
   0  -1  -9  518.55   24.90
   0   1  -9  484.95   18.20
   0  -1  -9  477.05   18.20
   0   1  -9  487.25   24.80
   0  -1   9  487.25   18.50
   1   1  -9  145.39    7.20
  -1  -1  -9  155.38    7.20
   1   1  -9  137.49    5.30
  -1   1   9  138.79    5.40
   1  -1   9  136.99    5.40
   1  -1  -9  135.49    5.30
  -1   1  -9  134.59    7.10
   1  -1  -9  147.39    7.20
  -1  -1   9  134.79    5.40
  -1   1  -9  135.79    5.30
  -2   1   9   93.89    3.80
  -2  -1  -9   91.19    3.60
   2   1  -9   93.39    3.60
  -2  -1  -9   91.49    4.90
   2   1  -9   96.39    4.90
   2  -1   9   90.99    3.70
   2   1   9   91.49    3.70
  -2   1  -9  103.59    4.80
   2  -1  -9   98.39    5.00
  -3  -1  -9   38.70    1.60
  -3   1   9   36.90    1.70
  -3   1   9   37.30    1.60
  -3  -1  -9   35.50    1.50
  -3   1  -9   33.30    1.50
  -4   1   9   50.09    2.20
   4   1  -9   58.69    2.90
  -4   1   9   51.69    2.40
  -4  -1  -9   53.39    2.30
  -4  -1  -9   49.20    2.10
   4  -1  -9   48.80    2.90
  -4   1  -9   53.09    2.30
  -4   1  -9   52.19    2.10
  -4  -1   9   52.89    2.20
  -4  -1   9   45.50    2.40
  -5   1   9  160.18    6.50
   5   1  -9  168.88    8.40
  -5  -1  -9  163.08    6.40
  -5   1   9  164.48    6.30
  -5  -1  -9  159.18    6.20
   5  -1  -9  158.28    8.50
  -5  -1   9  164.68    6.60
  -5   1  -9  160.78    6.20
  -5   1  -9  162.48    6.40
  -6  -1  -9    4.80    0.60
  -6   1   9    5.20    0.70
   6   1  -9    3.80    0.80
  -6  -1  -9    3.90    0.80
  -6   1   9    4.10    0.80
  -6  -1   9    3.60    0.80
   6  -1  -9    3.20    0.80
  -6   1  -9    2.80    0.60
  -6   1  -9    4.60    0.80
  -7   1   9  117.29    4.90
   7   1  -9  112.89    6.10
  -7  -1  -9  116.09    4.40
  -7  -1  -9  112.09    4.70
   7  -1  -9  105.09    6.10
  -7  -1   9  114.89    4.90
  -7   1  -9  112.39    4.50
  -7   1  -9  116.19    4.70
   8   1  -9   36.60    2.50
  -8  -1  -9   39.60    1.80
  -8  -1  -9   37.30    2.10
  -8   1   9   39.80    2.30
   8  -1  -9   36.10    2.60
  -8   1  -9   39.90    2.10
  -8  -1   9   37.70    2.40
  -8   1  -9   39.20    1.90
  -9  -1  -9    2.60    1.00
   9   1  -9    5.00    0.90
  -9   1   9    4.10    1.10
  -9   1  -9    2.40    0.80
  -9  -1   9    2.80    1.10
  -9   1  -9    2.20    0.90
 -10   1   9    9.50    1.40
   0   2  -9   87.99    4.40
   0  -2   9   84.89    3.40
   0   2  -9   85.19    3.30
   0  -2  -9   90.19    4.60
   0   2   9   87.09    3.40
   0  -2  -9   80.29    3.30
   1  -2   9  780.72   29.80
  -1  -2  -9  755.92   29.40
   1   2  -9  782.12   29.30
  -1   2   9  773.52   29.90
   1   2  -9  795.72   40.10
   1  -2  -9  856.61   40.40
  -1   2  -9  791.32   29.20
   1   2   9  802.52   29.70
  -1  -2   9  779.92   29.90
  -2  -2  -9   12.80    0.70
   2   2  -9   13.30    0.60
   2  -2   9   12.90    0.70
   2   2  -9   13.50    0.90
  -2   2   9   13.40    0.80
  -2  -2  -9   11.70    0.90
   2  -2  -9   12.60    1.00
  -2  -2   9   11.30    0.80
  -2   2  -9   14.10    0.80
  -2   2  -9   13.30    0.70
  -3  -2  -9   11.10    0.70
   3  -2   9   12.10    0.80
  -3   2   9   12.80    0.90
  -3   2   9   12.50    0.80
  -3  -2   9   10.50    0.80
  -4  -2  -9   36.50    1.80
  -4  -2  -9   39.90    1.70
  -4   2   9   42.60    1.90
  -4   2   9   41.10    1.90
  -4   2  -9   42.40    1.80
  -4   2  -9   42.50    1.70
   4  -2  -9   35.30    2.40
  -5   2   9   18.50    1.30
  -5   2   9   20.10    1.20
   5   2  -9   19.60    1.40
  -5  -2  -9   19.00    1.30
  -5  -2  -9   17.80    1.00
   5  -2  -9   15.50    1.60
  -5  -2   9   18.40    1.40
  -5   2  -9   17.30    1.10
  -5   2  -9   20.20    1.20
  -6   2   9   24.60    1.60
  -6  -2  -9   26.60    1.20
  -6   2   9   25.60    1.50
  -6  -2  -9   22.20    1.50
   6   2  -9   26.10    1.70
   6  -2  -9   21.50    1.80
  -6   2  -9   21.90    1.40
  -6  -2   9   22.50    1.60
  -6   2  -9   22.70    1.30
  -7   2   9   11.80    1.40
  -7  -2  -9   11.60    1.00
   7   2  -9   13.80    1.30
  -7  -2  -9   11.90    1.30
  -7   2  -9   11.70    1.10
  -7  -2   9    9.90    1.20
  -7   2  -9    9.40    0.90
   7  -2  -9    9.30    1.40
  -8   2   9   16.50    1.50
  -8  -2  -9   14.00    1.40
   8   2  -9   14.10    1.50
  -8   2  -9   13.80    1.10
   8  -2  -9   14.00    1.60
  -8   2  -9   15.90    1.30
  -8  -2   9   11.80    1.40
   9   2  -9   14.90    1.50
  -9  -2  -9   12.00    1.40
  -9   2   9   15.30    1.70
  -9   2  -9   12.80    1.20
  -9  -2   9   11.50    1.50
   9  -2  -9   15.70    1.60
   0   3  -9    6.10    0.40
   0   3  -9    7.30    0.60
   0  -3   9    5.80    0.50
   0   3   9    6.40    0.50
   0  -3  -9    4.60    0.80
   1   3  -9   95.99    3.60
   1   3  -9   98.59    5.00
  -1   3   9   97.29    3.80
  -1  -3  -9   88.99    5.10
   1  -3   9   98.49    3.80
  -1  -3  -9   94.59    3.70
  -1   3  -9   96.69    5.00
  -1  -3   9   94.29    3.80
   1   3   9   97.49    3.80
  -1   3  -9   97.69    3.70
   1  -3  -9  100.99    5.20
   2  -3   9   49.30    2.10
   2   3  -9   50.09    2.00
   2   3  -9   51.59    2.80
  -2   3   9   49.90    2.10
  -2  -3  -9   48.00    2.10
  -2  -3  -9   53.89    2.20
   2  -3  -9   57.19    3.00
  -2   3  -9   52.69    2.10
  -2  -3   9   53.99    2.30
   3  -3   9    6.30    0.60
  -3  -3  -9    4.30    0.50
  -3   3   9    5.40    0.70
  -3   3   9    5.80    0.70
  -3  -3   9    5.40    0.70
  -3   3  -9    6.50    0.60
   4  -3   9   77.89    3.00
  -4  -3  -9   71.29    2.90
  -4   3   9   75.89    3.10
  -4   3   9   72.69    3.10
   4   3  -9   77.99    4.00
   4  -3  -9   69.79    4.10
  -4  -3   9   72.59    3.20
   5   3  -9   13.90    1.20
  -5   3   9   12.10    1.10
  -5  -3  -9   12.10    1.20
  -5   3   9   13.00    1.10
  -5  -3  -9   13.30    0.90
  -5   3  -9    9.90    1.00
  -5   3  -9   11.40    1.00
  -5  -3   9   11.00    1.20
   5  -3  -9   14.70    1.40
   6   3  -9    7.40    1.00
  -6   3   9    9.00    1.10
  -6  -3  -9   10.80    1.10
  -6   3   9    7.20    0.90
  -6  -3  -9    6.90    0.70
  -6   3  -9    6.90    0.90
  -6  -3   9    7.30    1.00
  -6   3  -9    5.80    0.80
   6  -3  -9    5.80    1.00
  -7  -3  -9    4.50    0.60
  -7  -3  -9    4.20    0.90
  -7   3   9    4.80    0.90
   7   3  -9    3.40    0.80
  -7   3   9    4.80    0.80
  -7  -3   9    4.40    0.90
   7  -3  -9    3.40    0.90
  -7   3  -9    3.70    0.80
  -7   3  -9    4.50    0.80
   8   3  -9   39.30    2.50
  -8   3   9   40.60    2.30
  -8  -3  -9   39.60    2.20
   8  -3  -9   36.40    2.60
  -8   3  -9   40.50    2.00
  -8  -3   9   38.80    2.40
   9   3  -9    2.80    0.90
  -9  -3  -9    0.20    0.90
   9  -3  -9    3.80    0.90
  -9  -3   9    1.70    1.10
  -9   3  -9    1.90    0.80
   0   4  -9  106.89    5.50
   0   4  -9  104.39    4.00
   0   4   9  105.79    4.10
   0  -4  -9  101.29    5.60
   0  -4   9  105.79    4.10
   1  -4   9  107.79    4.10
  -1  -4  -9  106.79    4.10
   1   4  -9  104.19    4.00
   1   4  -9  108.49    5.60
  -1   4   9  108.29    4.20
  -1  -4  -9   99.79    5.60
   1   4   9  108.79    4.20
  -1  -4   9  105.79    4.20
  -1   4  -9  104.69    5.50
   1  -4  -9  110.59    5.70
  -1   4  -9  108.59    4.10
   2   4  -9   40.90    1.60
  -2   4   9   42.00    1.80
  -2  -4  -9   40.20    1.70
  -2  -4  -9   46.40    1.90
   2   4  -9   42.30    2.30
   2  -4   9   44.40    1.80
  -2  -4   9   39.60    1.90
   2  -4  -9   44.90    2.60
  -2   4  -9   40.80    2.30
  -2   4  -9   39.10    1.80
   3  -4   9   21.60    1.00
  -3   4   9   20.60    1.20
  -3   4   9   19.80    1.10
  -3  -4  -9   19.00    1.00
  -3  -4  -9   21.60    1.20
  -3  -4   9   20.30    1.30
  -3   4  -9   19.90    1.10
   4   4  -9    5.60    0.90
  -4  -4  -9    5.00    0.50
  -4   4   9    5.20    0.70
   4  -4   9    6.60    0.70
  -4  -4  -9    4.90    0.70
  -4   4   9    6.70    0.80
  -4  -4   9    5.30    0.80
   4  -4  -9    5.10    0.90
  -4   4  -9    4.10    0.60
  -5  -4  -9   18.60    1.20
  -5  -4  -9   17.10    1.00
  -5   4   9   16.70    1.30
  -5   4   9   18.90    1.30
   5  -4   9   18.80    1.00
   5   4  -9   17.70    1.40
   5  -4  -9   17.50    1.60
  -5  -4   9   19.00    1.40
  -5   4  -9   17.40    1.10
  -6  -4  -9   32.50    1.80
  -6   4   9   33.00    1.90
  -6   4   9   32.10    1.80
  -6  -4  -9   34.00    1.50
   6   4  -9   33.20    2.10
  -6   4  -9   32.40    1.60
  -6  -4   9   33.10    2.00
  -6   4  -9   34.40    1.70
   6  -4  -9   31.90    2.30
   7   4  -9   32.30    2.10
  -7  -4  -9   31.40    1.90
  -7   4   9   33.70    1.90
  -7   4   9   35.30    1.90
  -7   4  -9   30.00    1.70
  -7  -4   9   30.50    2.10
   7  -4  -9   27.50    2.30
   8   4  -9   -0.20    0.80
  -8  -4  -9    1.40    0.90
  -8  -4   9    2.20    1.00
  -8   4  -9   -0.50    0.70
   8  -4  -9    0.90    0.90
  -9  -4  -9    4.70    1.10
   9  -4  -9    5.70    1.10
  -9  -4   9    6.90    1.30
  -9   4  -9    5.00    0.90
   0  -5  -9   12.80    1.20
   0   5  -9   14.10    0.70
   0  -5   9   15.00    0.80
   0   5   9   13.90    0.80
   0   5  -9   13.50    1.10
   1   5  -9   15.40    1.20
  -1  -5  -9   15.70    0.90
   1  -5   9   16.80    0.90
   1   5  -9   14.10    0.70
  -1   5   9   17.30    0.90
  -1  -5  -9   15.60    1.20
   1   5   9   17.10    0.90
   1  -5  -9   16.10    1.40
  -1   5  -9   13.90    1.20
  -1   5  -9   15.80    0.90
  -1  -5   9   16.40    1.00
   2   5  -9   69.09    3.70
   2  -5   9   72.19    2.70
  -2   5   9   58.49    2.80
   2   5  -9   65.99    2.60
  -2   5   9   66.09    2.70
  -2  -5  -9   70.69    2.80
  -2  -5  -9   69.79    2.70
  -2   5  -9   67.39    2.70
   2  -5  -9   70.09    3.90
  -2   5  -9   65.09    3.60
  -2  -5   9   66.89    2.90
  -3   5   9   61.79    2.70
  -3  -5  -9   65.19    2.80
  -3   5   9   66.59    2.80
   3  -5   9   67.59    2.60
  -3  -5  -9   62.39    2.60
  -3   5  -9   62.19    3.50
  -3   5  -9   64.49    2.70
  -3  -5   9   67.19    2.90
   4  -5   9   46.50    1.90
   4   5  -9   48.30    2.60
  -4  -5  -9   43.40    1.90
  -4   5   9   44.80    2.20
  -4  -5  -9   45.60    2.10
  -4   5   9   43.70    2.10
  -4  -5   9   42.90    2.30
  -4   5  -9   44.50    2.00
   4  -5  -9   47.00    2.90
   5   5  -9   57.89    3.20
  -5  -5  -9   60.29    2.40
  -5   5   9   57.99    2.60
  -5   5   9   55.59    2.70
  -5  -5  -9   56.09    2.70
  -5   5  -9   58.89    2.60
  -5  -5   9   55.19    2.80
   5  -5  -9   59.09    3.60
  -6   5   9    1.50    0.70
  -6  -5  -9   -0.10    0.50
   6   5  -9   -0.60    0.70
  -6  -5  -9    2.50    0.70
  -6   5  -9   -0.20    0.60
   6  -5  -9    0.60    0.70
  -6  -5   9    1.40    0.80
   7   5  -9   50.19    2.80
  -7   5   9   46.10    2.40
  -7  -5  -9   43.40    2.40
  -7  -5   9   45.50    2.50
   7  -5  -9   41.10    3.00
  -7   5  -9   48.00    2.30
  -8  -5  -9   32.90    2.10
  -8   5   9   34.70    2.00
   8   5  -9   33.60    2.30
  -8   5  -9   33.50    1.90
   8  -5  -9   28.40    2.40
  -8  -5   9   35.40    2.30
  -9  -5  -9    7.10    1.20
  -9   5  -9    5.60    1.00
  -9  -5   9    7.60    1.30
   9  -5  -9    8.90    1.40
   0   6  -9    4.80    0.80
   0   6   9    5.80    0.70
   0   6  -9    5.70    0.60
   0  -6   9    6.60    0.70
   0  -6  -9    5.70    0.90
  -1   6   9    2.00    0.40
   1  -6   9    2.00    0.40
   1   6  -9    1.60    0.60
   1   6   9    1.70    0.40
  -1   6  -9    0.20    0.60
   1  -6  -9    2.50    0.70
  -1  -6   9    1.40    0.50
  -2  -6  -9  154.38    5.90
  -2  -6  -9  159.08    6.00
  -2   6   9  144.59    5.90
   2   6  -9  151.18    8.00
   2  -6   9  154.98    5.90
  -2  -6   9  154.38    6.10
  -2   6  -9  154.18    5.90
  -2   6  -9  150.28    8.00
   2  -6  -9  155.98    8.20
  -3  -6  -9   28.90    1.40
  -3  -6  -9   27.70    1.50
  -3   6   9   27.40    1.40
   3   6  -9   26.60    1.80
  -3   6   9   29.20    1.60
  -3  -6   9   27.40    1.60
  -3   6  -9   26.30    1.40
  -3   6  -9   25.60    1.80
   3  -6  -9   30.30    2.10
  -4   6   9  116.49    4.90
  -4  -6  -9  111.69    4.80
  -4   6   9  113.79    4.70
  -4  -6  -9  125.09    4.60
   4   6  -9  124.39    6.30
  -4  -6   9  112.39    4.90
  -4   6  -9  122.39    4.70
   4  -6  -9  118.79    6.50
  -5  -6  -9   20.40    1.10
   5   6  -9   19.80    1.60
  -5   6   9   17.40    1.40
  -5  -6  -9   19.00    1.40
   5  -6  -9   21.00    1.80
  -5  -6   9   18.50    1.50
  -5   6  -9   18.50    1.30
   6   6  -9   88.79    4.70
  -6  -6  -9   82.59    3.70
  -6   6   9   87.89    3.80
   6  -6  -9   82.19    5.00
  -6  -6   9   85.69    3.90
  -6   6  -9   88.59    3.60
   7   6  -9   33.20    2.20
  -7  -6  -9   31.90    2.00
  -7   6   9   31.70    2.00
   7  -6  -9   30.30    2.50
  -7  -6   9   32.80    2.20
  -7   6  -9   31.50    1.90
   8   6  -9   12.30    1.50
  -8   6   9   12.00    1.50
  -8  -6  -9   11.90    1.50
  -8  -6   9   14.60    1.70
  -8   6  -9   12.90    1.40
   8  -6  -9   12.40    1.70
   0  -7  -9   48.30    3.10
   0   7  -9   51.79    3.00
   0   7  -9   53.49    2.10
   0   7   9   50.29    2.10
   0  -7   9   51.19    2.20
  -1   7   9   37.10    1.90
  -1   7   9   40.80    1.80
   1   7  -9   41.40    2.50
   1   7  -9   41.30    1.60
   1   7   9   39.10    1.80
   1  -7  -9   40.10    2.60
  -1  -7   9   39.10    1.90
  -1   7  -9   34.50    2.40
  -1   7  -9   38.30    1.80
   2   7  -9   99.29    5.30
  -2   7   9   95.09    3.90
  -2   7   9   98.39    4.10
  -2  -7  -9  103.09    4.00
  -2   7  -9   99.49    4.00
  -2  -7   9  100.99    4.10
  -2   7  -9   94.39    5.30
   2  -7  -9  100.39    5.60
  -3   7   9  184.98    7.40
  -3  -7  -9  185.08    7.30
   3   7  -9  184.18    9.60
   3  -7  -9  187.88    9.90
  -3   7  -9  193.58    7.20
  -3  -7   9  184.38    7.40
  -3   7  -9  179.08    9.60
  -4  -7  -9   11.20    1.10
   4   7  -9   13.50    1.30
  -4   7   9    9.90    1.30
  -4  -7  -9   12.50    0.90
  -4  -7   9    9.40    1.10
   4  -7  -9   12.40    1.60
  -4   7  -9   11.20    1.00
  -5  -7  -9   57.19    2.80
  -5   7   9   55.69    2.80
   5   7  -9   66.59    3.50
  -5   7  -9   61.49    2.80
   5  -7  -9   60.69    3.80
  -5  -7   9   57.69    3.00
   6   7  -9   19.80    1.60
  -6  -7  -9   17.00    1.50
  -6   7   9   18.20    1.60
  -6  -7   9   17.30    1.70
   6  -7  -9   17.40    1.90
  -6   7  -9   18.00    1.30
   7   7  -9   47.00    2.80
  -7   7   9   42.50    2.40
  -7  -7  -9   39.50    2.30
  -7   7  -9   48.20    2.30
   7  -7  -9   38.30    3.00
  -7  -7   9   45.10    2.60
  -8  -7  -9   11.20    1.40
  -8   7   9   11.30    1.30
   8   7  -9   13.40    1.50
  -8   7  -9   10.10    1.20
   8  -7  -9   12.20    1.70
  -8  -7   9   17.20    1.80
   0   8   9  119.29    4.80
   0   8   9  123.29    5.00
   0   8  -9  119.49    6.60
   0   8  -9  130.99    4.80
   1   8  -9  207.18   10.60
  -1   8   9  199.88    7.90
  -1   8   9  203.58    7.80
  -1  -8   9  207.48    8.00
   1   8   9  203.08    7.80
  -1   8  -9  200.88   10.60
   1  -8  -9  193.28   10.80
  -1   8  -9  212.88    7.80
  -2  -8  -9   20.40    1.20
   2   8  -9   15.80    1.50
  -2   8   9   17.50    1.40
   2  -8  -9   17.00    1.90
  -2   8  -9   18.90    1.20
  -2  -8   9   17.30    1.30
  -2   8  -9   17.70    1.50
  -3   8   9   55.09    2.80
   3   8  -9   56.99    3.40
  -3  -8  -9   58.69    2.60
  -3   8  -9   63.29    2.60
   3  -8  -9   60.29    3.80
  -3   8  -9   59.09    3.40
  -3  -8   9   54.49    2.80
  -4  -8  -9   24.50    1.50
   4   8  -9   27.60    1.90
  -4   8   9   22.50    1.70
  -4  -8   9   22.80    1.70
  -4   8  -9   24.70    1.50
   4  -8  -9   23.90    2.20
  -5   8   9   18.00    1.50
  -5  -8  -9   17.30    1.40
   5   8  -9   22.00    1.70
   5  -8  -9   19.40    2.10
  -5   8  -9   19.70    1.40
  -5  -8   9   18.40    1.60
  -6  -8  -9    3.10    0.90
  -6   8   9    4.20    1.00
  -6  -8   9    6.50    1.10
   6  -8  -9    4.80    1.20
  -6   8  -9    3.70    1.00
  -7  -8  -9   17.80    1.60
   7   8  -9   20.20    1.80
  -7   8   9   20.30    1.80
  -7   8  -9   21.80    1.60
   7  -8  -9   15.90    2.00
  -7  -8   9   23.50    1.90
  -8   8   9    2.00    1.00
   8   8  -9    1.80    1.00
  -8  -8  -9    2.40    1.00
   8  -8  -9    1.70    1.10
  -8  -8   9    3.40    1.20
  -8   8  -9    0.30    0.90
   0   9   9   12.50    1.10
   0   9  -9   11.40    1.30
  -1   9   9   43.30    2.20
   1   9  -9   43.50    2.70
   1   9   9   41.60    2.10
  -1   9  -9   44.10    2.00
   1   9   9   42.00    1.90
  -1   9  -9   39.80    2.70
   2   9  -9  131.79    7.00
  -2   9   9  128.79    5.40
   2  -9  -9  124.99    7.20
  -2   9  -9  126.99    7.00
  -2  -9   9  131.79    5.30
  -2   9  -9  138.89    5.20
  -3   9   9   -1.10    0.70
   3   9  -9    2.20    0.90
  -3  -9  -9    1.20    0.60
  -3   9  -9    0.70    0.80
  -3   9  -9   -0.20    0.70
   3  -9  -9    0.90    0.90
  -3  -9   9   -1.30    0.70
   4   9  -9   20.90    1.60
  -4  -9  -9   20.20    1.40
  -4   9   9   18.30    1.60
  -4  -9   9   16.60    1.50
  -4   9  -9   20.50    1.30
   4  -9  -9   18.10    2.00
   5   9  -9   15.40    1.50
  -5   9   9   11.70    1.50
  -5  -9  -9   13.40    1.20
  -5  -9   9   10.40    1.20
   5  -9  -9    9.10    1.60
  -5   9  -9   13.70    1.30
   6   9  -9    1.10    0.90
  -6   9   9    0.20    0.90
  -6  -9  -9    0.30    0.80
  -6   9  -9    1.50    0.90
   6  -9  -9    1.00    1.10
  -6  -9   9    0.40    0.90
   7   9  -9    4.50    1.00
  -7  -9  -9    4.00    1.00
  -7   9   9    4.60    1.10
  -7   9  -9    3.60    1.00
   7  -9  -9    4.70    1.30
  -7  -9   9    4.30    1.20
   0  10  -9    4.40    0.90
   0  10   9    5.00    0.80
   1  10  -9   16.90    1.50
  -1  10   9   14.70    1.30
   1  10   9   15.60    1.20
  -1  10  -9   14.60    1.50
  -1  10  -9   15.90    1.10
  -2  10   9   10.00    1.20
   2  10  -9    9.10    1.30
  -2  10  -9    7.50    1.30
   2  10   9    7.10    0.90
   2  10   9    8.90    1.00
  -2  10  -9    6.70    0.80
   3  10  -9   13.10    1.50
  -3 -10  -9   13.20    1.00
  -3  10   9   11.50    1.30
   3  10   9   11.90    1.40
  -3  10  -9   13.60    1.20
  -3  10  -9   11.80    1.50
  -4  10   9   14.00    1.40
  -4 -10  -9   14.10    1.20
   4  10  -9   15.30    1.50
   4 -10  -9   12.70    1.90
  -4  10  -9   14.10    1.20
  -4 -10   9   13.80    1.40
   5  10  -9    4.30    1.00
  -5 -10  -9    4.70    0.90
  -5  10   9    3.70    0.90
   5 -10  -9    3.50    1.20
  -5 -10   9    4.20    1.00
  -5  10  -9    4.10    0.90
   6  10  -9    8.10    1.20
  -6  10   9    6.20    1.10
  -6 -10  -9    7.60    1.10
  -6  10  -9    7.30    1.10
  -6 -10   9    8.20    1.30
   6 -10  -9    6.80    1.40
  -7  10   9    8.10    1.30
  -7 -10  -9    5.80    1.10
   7  10  -9    7.30    1.20
  -7 -10   9    7.60    1.30
   7 -10  -9    7.10    1.40
   0  11  -9    0.00    0.80
   0  11   9    0.70    0.70
   1  11  -9    2.70    1.00
  -1  11   9    1.30    0.80
  -1  11  -9    1.10    0.80
   1  11   9    1.70    0.70
  -2  11   9   10.40    1.30
   2  11  -9   12.70    1.50
   2  11   9   10.20    1.10
  -2  11  -9    9.10    1.40
  -2  11  -9    9.10    1.10
  -3  11   9   11.10    1.30
   3  11  -9   10.70    1.50
  -3  11  -9    9.20    1.20
   3  11   9   11.70    1.40
  -3  11  -9   10.00    1.50
  -4  11   9    2.90    1.00
   4  11  -9    2.80    1.00
  -4  11  -9    3.70    0.90
  -5  11   9   12.80    1.50
   5  11  -9   12.00    1.60
  -5 -11  -9   12.20    1.20
  -5  11  -9   11.90    1.30
  -6  11   9    0.50    1.00
   6  11  -9   -1.20    1.00
  -6 -11  -9    0.60    0.90
  -6  11  -9   -1.30    0.90
   0  12  -9    0.30    1.00
   0  12   9    1.90    0.80
  -1  12   9    5.00    1.00
   1  12  -9    5.90    1.20
  -1  12  -9    4.70    1.10
   1  12   9    5.20    0.90
  -2  12   9   18.40    1.60
   2  12  -9   17.60    1.90
  -2  12  -9   18.00    1.80
   3  12  -9    1.40    1.10
  -3  12   9    2.80    0.90
  -3  12  -9   -0.60    0.80
  -3  12  -9    0.20    0.90
   3  12   9    2.10    1.00
   4  12  -9   11.30    1.50
  -4  12   9   11.80    1.50
  -4  12  -9    8.60    1.10
  -5  12   9    5.10    1.00
   5  12  -9    4.40    1.20
  -5  12  -9    3.30    1.00
   0  13   9    4.20    0.90
   0  13  -9    3.30    1.20
  -1  13   9    1.80    0.90
   1  13  -9    1.20    1.20
  -1  13  -9    1.00    1.10
  -2  13   9    3.00    1.00
   2  13  -9    1.80    1.20
  -2  13  -9    1.50    1.10
   2  13   9    2.70    1.00
   3  13  -9   12.00    1.80
  -3  13   9   12.50    1.50
  -3  13  -9    9.10    1.40
   4  13  -9   12.20    1.90
  -4  13   9   11.20    1.40
  -4  13  -9   11.70    1.50
   0  14   9    4.70    1.00
   0  14  -9    4.50    1.40
  -1  14   9   18.00    1.70
   1  14  -9   15.80    2.00
  -1  14  -9   17.20    2.00
  -2  14   9    0.40    0.90
   2  14   9    1.60    1.10
  -2  14  -9   -0.90    1.10
  -3  14  -9   17.30    2.00
   0   0  10 2423.86   95.79
   0   0 -10 2442.66   94.09
   0   0 -10 2754.62  128.49
   1   0 -10  753.32   35.50
  -1   0 -10  681.13   25.70
   1   0  10  678.13   26.20
   1   0 -10  675.93   25.90
  -2   0 -10   23.20    1.30
  -2   0  10   21.00    1.10
   2   0  10   21.20    1.10
   2   0 -10   23.40    1.40
  -3   0  10  118.89    4.70
  -3   0 -10  114.39    4.50
  -4   0 -10  508.95   19.00
  -4   0  10  500.15   19.50
  -4   0  10  510.25   19.10
  -4   0 -10  528.35   19.40
  -5   0 -10   38.80    1.90
  -5   0  10   39.90    1.80
   5   0 -10   39.00    2.40
  -5   0 -10   38.00    1.70
  -5   0  10   40.60    2.10
   6   0 -10   74.39    4.20
  -6   0 -10   74.79    3.20
  -6   0 -10   75.99    3.10
  -6   0  10   75.59    3.40
  -7   0 -10   29.80    1.50
  -7   0 -10   30.70    1.80
  -7   0  10   31.20    2.00
   7   0 -10   28.80    2.10
   8   0 -10   46.60    3.10
  -8   0 -10   53.69    2.50
  -8   0 -10   51.39    2.30
  -8   0  10   50.89    2.80
   9   0 -10   19.60    1.80
  -9   0  10   19.30    1.80
  -9   0 -10   16.90    1.50
   0   1 -10 1084.49   57.69
   0  -1 -10 1026.50   39.50
   0   1 -10 1047.90   39.40
   0  -1 -10 1105.89   53.89
   0  -1  10 1040.70   40.30
   1  -1  10  332.17   13.00
  -1   1  10  342.67   13.00
   1   1 -10  338.67   12.70
   1   1 -10  349.96   17.40
   1  -1 -10  342.87   12.80
  -1  -1  10  339.77   13.00
   1  -1 -10  360.06   17.50
  -1   1 -10  343.07   12.80
   2   1 -10  210.48   10.50
  -2   1  10  196.68    7.90
  -2  -1 -10  197.48    7.70
  -2  -1 -10  197.58   10.40
   2  -1  10  193.58    7.80
   2   1 -10  201.08    7.70
   2   1  10  208.98    7.90
  -2   1 -10  229.78   10.40
  -2   1 -10  197.28    7.70
   2  -1 -10  215.48   10.50
  -3  -1 -10  530.25   19.90
   3  -1  10  530.25   20.30
  -3  -1 -10  556.14   20.40
  -3   1  10  536.25   20.40
  -4   1  10  254.67    9.70
  -4   1  10  253.27    9.50
   4   1 -10  208.88   12.70
  -4  -1 -10  241.58    9.30
  -4  -1 -10  267.17    9.60
  -4   1 -10  258.27    9.60
  -4  -1  10  254.77    9.40
  -4  -1  10  254.47    9.70
  -4   1 -10  250.57    9.40
  -5   1  10   38.80    2.00
  -5  -1 -10   39.90    1.90
  -5  -1 -10   36.30    1.70
   5   1 -10   41.50    2.40
  -5   1  10   41.70    1.90
   5  -1 -10   36.30    2.40
  -5   1 -10   36.80    1.70
  -5   1 -10   37.60    1.80
  -5  -1  10   40.50    2.10
   6   1 -10   58.49    3.20
  -6  -1 -10   53.79    2.30
  -6   1  10   54.09    2.70
  -6  -1 -10   53.89    2.60
   6  -1 -10   60.19    3.30
  -6  -1  10   56.99    2.80
  -6   1 -10   55.89    2.40
  -6   1 -10   56.29    2.50
   7   1 -10   25.30    1.90
  -7  -1 -10   25.70    1.30
  -7   1  10   26.40    1.80
  -7  -1 -10   24.40    1.60
  -7  -1  10   23.70    1.80
  -7   1 -10   25.20    1.40
  -7   1 -10   24.20    1.50
   7  -1 -10   20.30    1.90
   8   1 -10   26.10    2.10
  -8  -1 -10   28.10    1.80
  -8  -1 -10   32.00    1.60
  -8   1  10   28.70    2.00
  -8  -1  10   27.10    2.00
   8  -1 -10   25.50    2.10
  -8   1 -10   30.00    1.80
  -8   1 -10   28.80    1.50
   9   1 -10   26.20    2.00
  -9   1  10   27.20    2.00
  -9  -1 -10   24.30    1.80
   9  -1 -10   26.70    2.10
  -9  -1  10   26.70    2.10
  -9   1 -10   27.00    1.70
  -9   1 -10   25.90    1.60
   0  -2 -10  546.75   26.60
   0   2  10  530.85   19.80
   0   2 -10  525.55   26.50
   0  -2  10  513.25   19.80
   0   2 -10  515.85   19.40
   0  -2 -10  519.15   19.50
  -1  -2 -10   67.69    3.10
   1   2 -10   82.79    4.20
   1   2 -10   84.89    3.10
   1  -2  10   83.89    3.20
  -1   2  10   84.39    3.20
   1   2  10   84.39    3.20
  -1   2 -10   79.99    3.10
   1  -2 -10   80.59    3.20
  -1  -2  10   81.89    3.30
  -1   2 -10   74.69    4.20
   1  -2 -10   86.09    4.40
  -2  -2 -10  253.57   13.50
  -2   2  10  272.07   10.20
  -2  -2 -10  271.57    9.90
   2  -2  10  261.07   10.10
   2   2 -10  272.37   13.50
   2   2 -10  271.57    9.90
  -2   2 -10  264.37    9.90
   2  -2 -10  278.57   13.60
  -2  -2  10  275.37   10.20
  -2   2 -10  237.48   13.40
  -3   2  10  340.77   13.00
  -3  -2 -10  341.87   12.70
  -3   2  10  348.07   12.80
   3  -2  10  335.27   12.90
   4  -2  10  375.66   14.20
  -4  -2 -10  393.76   14.30
  -4   2  10  381.26   14.30
  -4  -2 -10  384.06   14.00
   4   2 -10  375.06   19.00
  -4   2  10  376.46   14.10
  -4   2 -10  378.76   14.00
   4  -2 -10  330.77   19.10
  -5  -2 -10   63.59    2.80
  -5   2  10   63.59    2.80
  -5   2  10   61.09    2.80
   5   2 -10   66.49    3.50
  -5  -2 -10   58.89    2.50
  -5  -2  10   64.09    2.90
  -5   2 -10   63.49    2.60
  -5   2 -10   61.19    2.60
   5  -2 -10   57.39    3.60
  -6   2  10   21.10    1.30
  -6  -2 -10   21.50    1.10
  -6   2  10   22.50    1.50
   6   2 -10   21.10    1.60
  -6  -2 -10   18.70    1.40
  -6  -2  10   17.80    1.60
  -6   2 -10   19.10    1.20
  -6   2 -10   18.50    1.30
   6  -2 -10   17.00    1.60
  -7  -2 -10   42.20    2.20
   7   2 -10   45.20    2.70
  -7  -2 -10   41.80    1.90
  -7   2  10   44.80    2.40
  -7   2 -10   44.50    2.10
  -7  -2  10   42.50    2.40
  -7   2 -10   41.70    1.90
   7  -2 -10   37.10    2.70
   8   2 -10   12.70    1.50
  -8   2  10   15.30    1.50
  -8  -2 -10   13.80    1.40
   8  -2 -10   12.90    1.60
  -8   2 -10   14.10    1.20
  -8  -2  10   14.70    1.60
  -8   2 -10   13.00    1.30
  -9  -2 -10    5.80    1.10
  -9   2  10    5.70    1.20
   9   2 -10    8.60    1.30
   9  -2 -10   10.30    1.50
  -9  -2  10    6.20    1.30
  -9   2 -10    6.40    0.90
   0  -3  10  371.96   14.40
   0   3 -10  364.76   14.00
   0  -3 -10  392.86   19.30
   0   3  10  379.86   14.30
   0   3 -10  386.46   19.20
  -1  -3 -10   35.60    2.20
  -1   3  10   37.80    1.60
   1   3 -10   40.30    2.10
   1  -3  10   37.50    1.60
   1   3 -10   37.50    1.50
  -1  -3 -10   36.70    1.60
   1  -3 -10   40.50    2.30
  -1  -3  10   38.10    1.70
   1   3  10   37.80    1.70
  -1   3 -10   37.70    1.60
  -1   3 -10   38.80    2.10
   2  -3  10  291.57   11.30
   2   3 -10  290.57   11.10
  -2   3  10  290.47   11.30
  -2  -3 -10  288.87   11.10
   2   3 -10  300.37   15.10
  -2  -3  10  301.27   11.40
   2   3  10  298.97   11.40
  -2   3 -10  301.97   11.10
   2  -3 -10  317.27   15.30
  -3   3  10  167.88    6.50
  -3  -3 -10  166.58    6.30
  -3   3  10  168.18    6.50
   3  -3  10  166.88    6.40
  -3  -3  10  164.98    6.60
  -4  -3 -10  194.88    7.30
   4   3 -10  199.38    9.90
  -4   3  10  192.28    7.50
   4  -3  10  204.18    7.40
  -4   3  10  194.58    7.50
  -4  -3 -10  188.08    7.50
   4  -3 -10  187.48   10.10
  -4  -3  10  191.68    7.70
  -4   3 -10  182.28    7.30
   5   3 -10   23.20    1.50
  -5   3  10   23.40    1.40
  -5   3  10   22.60    1.40
  -5  -3 -10   21.70    1.20
  -5  -3 -10   21.40    1.30
  -5  -3  10   22.80    1.60
   5  -3 -10   21.70    1.80
  -5   3 -10   21.80    1.30
  -6   3  10   20.40    1.50
  -6  -3 -10   18.10    1.30
   6   3 -10   21.00    1.50
  -6   3  10   19.90    1.40
  -6  -3 -10   19.50    1.20
   6  -3 -10   20.40    1.70
  -6   3 -10   22.10    1.30
  -6   3 -10   20.40    1.30
  -6  -3  10   21.50    1.60
  -7   3  10   11.90    1.20
   7   3 -10   11.40    1.40
  -7   3  10   13.20    1.40
  -7  -3 -10   12.50    1.00
  -7  -3 -10   10.30    1.10
  -7  -3  10   11.10    1.40
  -7   3 -10   12.10    1.10
   7  -3 -10    9.60    1.50
  -7   3 -10   11.40    1.10
  -8   3  10   19.30    1.70
  -8  -3 -10   16.60    1.50
   8   3 -10   14.30    1.50
  -8   3 -10   16.00    1.20
  -8  -3  10   15.70    1.50
   8  -3 -10   13.50    1.70
  -9  -3 -10    5.10    1.10
   9   3 -10    6.80    1.10
  -9   3 -10    5.20    0.90
   9  -3 -10    6.20    1.10
  -9  -3  10    6.70    1.30
   0  -4 -10   31.80    2.00
   0   4 -10   32.00    1.30
   0   4 -10   32.70    1.90
   0  -4  10   32.10    1.50
   0   4  10   32.10    1.40
   1   4 -10   13.10    1.00
   1  -4  10   13.60    0.80
  -1  -4 -10   12.80    0.80
   1   4 -10   13.50    0.70
  -1  -4 -10   12.60    1.10
   1   4  10   13.30    0.80
  -1   4 -10   12.10    0.70
   1  -4 -10   13.60    1.10
  -1   4 -10   12.00    1.00
  -1  -4  10   13.30    0.90
   2  -4  10  122.09    4.60
  -2   4  10  115.19    4.60
  -2  -4 -10  111.09    4.50
   2   4 -10  120.19    6.20
   2   4 -10  115.99    4.40
  -2   4 -10  119.59    4.50
  -2   4 -10  120.29    6.10
  -2  -4  10  116.99    4.80
   2  -4 -10  123.39    6.40
  -3  -4 -10   48.80    2.10
  -3   4  10   51.39    2.30
   3  -4  10   51.99    2.10
  -3  -4 -10   51.39    2.20
  -3   4  10   50.79    2.20
  -3  -4  10   49.10    2.30
   3  -4 -10   48.30    3.00
  -3   4 -10   46.30    2.70
  -3   4 -10   50.29    2.10
  -4  -4 -10  121.29    4.80
  -4   4  10  116.89    4.80
  -4   4  10  115.29    4.80
  -4  -4 -10  119.49    4.60
   4   4 -10  119.79    6.20
   4  -4  10  124.09    4.70
   4  -4 -10  116.19    6.50
  -4   4 -10  122.69    4.70
  -4  -4  10  116.89    5.00
   5  -4  10   34.50    1.60
  -5   4  10   30.90    1.70
  -5  -4 -10   31.90    1.70
   5   4 -10   33.70    2.10
  -5  -4 -10   31.70    1.50
  -5   4  10   30.00    1.70
   5  -4 -10   31.30    2.30
  -5   4 -10   33.90    1.70
  -5  -4  10   32.70    1.90
  -6   4  10    1.90    0.70
  -6  -4 -10    1.50    0.50
   6   4 -10    0.80    0.70
  -6   4  10    1.80    0.70
  -6  -4 -10    1.30    0.70
  -6   4 -10    0.90    0.70
  -6  -4  10    2.40    0.90
   6  -4 -10    2.20    0.80
  -7   4  10   20.50    1.60
  -7   4  10   18.40    1.50
   7   4 -10   16.70    1.40
  -7  -4 -10   15.70    1.40
  -7   4 -10   16.10    1.30
   7  -4 -10   15.40    1.70
  -7  -4  10   17.30    1.60
  -8  -4 -10   19.00    1.50
   8   4 -10   17.90    1.70
   8  -4 -10   16.90    1.80
  -8  -4  10   21.00    1.80
  -8   4 -10   20.20    1.40
   9   4 -10    2.80    0.90
  -9  -4 -10    3.10    1.00
   9  -4 -10    2.10    1.00
  -9  -4  10    3.10    1.10
  -9   4 -10    1.60    0.80
   0   5  10   26.10    1.30
   0  -5 -10   28.40    1.90
   0  -5  10   29.20    1.40
   0   5 -10   28.40    1.20
   0   5 -10   26.10    1.70
   1   5 -10  183.18    9.30
  -1  -5 -10  175.68    6.90
   1  -5  10  179.38    6.90
  -1   5  10  178.38    6.90
  -1  -5 -10  164.08    9.30
   1   5 -10  176.88    6.70
   1   5  10  185.58    6.90
  -1  -5  10  184.08    7.00
  -1   5 -10  180.28    9.30
   1  -5 -10  186.18    9.50
  -1   5 -10  184.98    6.80
  -2   5  10   62.29    2.70
   2  -5  10   64.49    2.50
  -2  -5 -10   58.49    2.50
   2   5 -10   57.39    3.30
  -2   5  10   55.79    2.50
   2   5 -10   57.39    2.30
  -2  -5  10   59.19    2.60
  -2   5 -10   60.09    2.50
  -2   5 -10   60.39    3.30
   2  -5 -10   64.39    3.60
  -3  -5 -10   43.70    2.00
  -3   5  10   43.20    2.10
   3   5 -10   40.10    2.40
  -3   5  10   41.10    1.90
  -3  -5 -10   40.20    1.80
   3  -5  10   45.40    1.80
  -3   5 -10   39.70    2.40
  -3  -5  10   41.50    2.10
  -3   5 -10   41.50    1.80
   3  -5 -10   42.00    2.70
  -4   5  10   82.29    3.50
  -4  -5 -10   85.29    3.40
  -4   5  10   82.19    3.60
   4  -5  10   87.39    3.40
  -4  -5 -10   84.59    3.60
   4   5 -10   86.09    4.60
  -4   5 -10   83.39    3.40
  -4  -5  10   81.39    3.70
   4  -5 -10   86.39    4.80
  -5   5  10   22.60    1.50
   5   5 -10   24.60    1.70
  -5   5  10   22.80    1.50
  -5  -5 -10   26.40    1.30
  -5  -5 -10   24.90    1.40
  -5  -5  10   26.30    1.70
   5  -5 -10   24.50    1.90
  -5   5 -10   23.80    1.40
  -6  -5 -10    0.90    0.50
  -6   5  10    0.20    0.70
  -6  -5 -10    0.10    0.70
   6   5 -10    0.10    0.70
  -6  -5  10    1.10    0.80
   6  -5 -10    0.70    0.80
  -6   5 -10   -1.00    0.70
  -7   5  10   24.30    1.70
   7   5 -10   25.00    1.90
  -7  -5 -10   23.90    1.70
  -7  -5  10   24.20    1.90
   7  -5 -10   21.80    2.00
  -7   5 -10   22.70    1.60
   8   5 -10   20.00    1.80
  -8  -5 -10   22.00    1.70
   8  -5 -10   20.60    2.00
  -8  -5  10   23.80    1.90
  -8   5 -10   21.50    1.60
   9   5 -10    1.00    1.00
  -9   5 -10   -0.90    0.80
   9  -5 -10    1.20    0.90
   0  -6  10  375.26   13.80
   0  -6 -10  343.67   18.60
   0   6  10  357.86   13.70
   0   6 -10  359.76   18.50
   0   6 -10  375.76   13.50
   1   6 -10  162.68    8.60
   1  -6  10  171.88    6.40
   1   6 -10  169.98    6.20
  -1   6  10  166.58    6.40
  -1  -6  10  166.38    6.50
  -1   6 -10  169.18    6.30
   1  -6 -10  162.28    8.80
   1   6  10  167.98    6.40
  -1   6 -10  160.58    8.60
  -2  -6 -10   92.19    3.70
   2  -6  10   93.39    3.60
   2   6 -10   91.29    4.90
  -2   6  10   96.39    3.90
  -2   6  10   87.89    3.60
   2  -6 -10   92.39    5.20
  -2   6 -10   90.89    4.90
  -2   6 -10   89.39    3.60
  -2  -6  10   90.19    3.80
  -3   6  10   45.90    2.30
   3   6 -10   47.60    2.70
  -3  -6 -10   45.60    2.10
  -3   6  10   45.90    2.10
  -3  -6 -10   47.00    2.10
  -3   6 -10   48.60    2.10
  -3  -6  10   47.80    2.30
   3  -6 -10   49.10    3.00
  -3   6 -10   47.00    2.70
  -4   6  10   51.79    2.50
   4   6 -10   57.89    3.20
  -4   6  10   55.19    2.70
  -4  -6 -10   55.79    2.60
  -4  -6 -10   57.09    2.40
  -4  -6  10   56.19    2.70
  -4   6 -10   59.79    2.50
   4  -6 -10   58.29    3.50
  -5   6  10    6.30    0.90
  -5  -6 -10    6.50    0.80
   5   6 -10    6.20    1.00
  -5  -6 -10    5.40    0.90
   5  -6 -10    7.50    1.30
  -5   6 -10    5.20    0.80
  -5  -6  10    7.30    1.00
  -6   6  10    8.50    1.10
   6   6 -10    8.70    1.20
  -6  -6 -10    7.20    1.00
  -6  -6  10    7.70    1.10
   6  -6 -10    8.60    1.50
  -6   6 -10    6.10    1.00
   7   6 -10   17.30    1.60
  -7   6  10   16.80    1.60
  -7  -6 -10   15.70    1.50
  -7  -6  10   18.00    1.80
  -7   6 -10   14.10    1.40
   7  -6 -10   17.10    1.80
  -8   6  10   16.90    1.60
  -8  -6 -10   15.20    1.50
   8   6 -10   17.20    1.60
   8  -6 -10   13.20    1.80
  -8   6 -10   15.90    1.50
  -8  -6  10   17.80    1.80
   9   6 -10    3.60    1.10
   9  -6 -10    5.30    1.20
   0  -7 -10  188.98   10.60
   0  -7  10  206.08    7.80
   0   7 -10  214.28    7.60
   0   7  10  200.08    7.70
   0   7 -10  199.18   10.50
  -1   7  10  281.47   10.40
  -1   7  10  264.17   10.30
   1   7 -10  265.07   13.90
  -1   7 -10  283.87   10.20
   1   7  10  272.27   10.40
  -1  -7  10  279.67   10.50
  -1   7 -10  264.77   14.00
   1  -7 -10  262.17   14.20
  -2   7  10  153.18    6.00
  -2   7  10  143.69    5.80
   2   7 -10  148.39    7.80
  -2   7 -10  146.79    7.80
   2  -7 -10  147.99    8.10
  -2  -7  10  149.39    6.00
  -2   7 -10  154.48    5.80
   3   7 -10  173.28    9.00
  -3   7  10  175.88    6.90
  -3  -7 -10  175.68    6.80
  -3   7 -10  176.88    6.70
  -3   7 -10  169.08    9.00
   3  -7 -10  177.48    9.40
  -3  -7  10  165.58    7.00
   4   7 -10   62.99    3.50
  -4  -7 -10   66.29    2.70
  -4  -7 -10   60.79    2.80
  -4   7  10   60.79    3.00
  -4  -7  10   59.09    3.00
  -4   7 -10   63.19    2.70
   4  -7 -10   63.29    3.90
  -5  -7 -10    4.80    0.90
   5   7 -10    6.50    1.00
  -5   7  10    5.80    1.00
   5  -7 -10    6.10    1.20
  -5  -7  10    4.40    1.00
  -5   7 -10    4.80    0.90
  -6   7  10   35.40    2.20
  -6  -7 -10   35.20    2.10
   6   7 -10   39.00    2.40
  -6   7 -10   36.20    2.00
  -6  -7  10   34.60    2.30
   6  -7 -10   33.30    2.70
  -7  -7 -10   10.70    1.40
   7   7 -10   14.30    1.50
  -7   7  10   10.60    1.30
   7  -7 -10   10.50    1.70
  -7   7 -10    9.60    1.20
  -7  -7  10   10.50    1.40
  -8   7  10    5.30    1.10
   8   7 -10    4.60    1.00
  -8  -7 -10    3.90    1.10
  -8   7 -10    3.50    1.00
  -8  -7  10    6.40    1.30
   8  -7 -10    4.90    1.20
   0   8 -10   80.19    3.00
   0   8 -10   73.59    4.20
   0   8  10   71.29    3.00
  -1   8  10    8.10    0.80
   1   8 -10    8.40    1.20
  -1   8  10    6.70    0.90
  -1   8 -10    8.10    1.20
   1   8  10    8.80    0.90
  -1  -8  10    9.10    1.00
  -1   8 -10    6.80    0.70
   1  -8 -10    7.00    1.10
  -2   8  10  154.18    6.10
   2   8 -10  156.08    8.00
  -2   8 -10  148.99    8.00
  -2  -8  10  149.59    6.10
  -2   8 -10  156.78    5.90
   2   8  10  144.99    5.90
   2  -8 -10  148.49    8.30
  -3   8  10  134.79    5.70
   3   8 -10  143.29    7.40
  -3  -8 -10  140.19    5.60
  -3   8 -10  140.49    7.40
  -3  -8  10  137.09    5.70
  -3   8 -10  144.59    5.50
   3  -8 -10  136.59    7.70
  -4  -8 -10   64.89    2.90
   4   8 -10   68.09    3.70
  -4   8  10   66.79    3.20
   4  -8 -10   66.79    4.20
  -4   8 -10   64.29    2.90
  -4  -8  10   62.59    3.10
   5   8 -10   90.99    4.80
  -5   8  10   85.49    3.90
  -5  -8 -10   82.49    3.70
  -5  -8  10   85.19    4.00
  -5   8 -10   87.59    3.70
   5  -8 -10   82.69    5.20
   6   8 -10   11.50    1.40
  -6  -8 -10    8.40    1.10
  -6   8  10    8.80    1.20
  -6   8 -10    9.90    1.30
   6  -8 -10    8.90    1.50
  -6  -8  10    9.40    1.30
   7   8 -10   31.20    2.20
  -7  -8 -10   28.40    1.90
  -7   8  10   29.30    2.10
  -7  -8  10   29.30    2.20
  -7   8 -10   28.60    1.90
   7  -8 -10   25.70    2.50
   8   8 -10    0.20    0.90
  -8   8  10    2.60    1.00
   8  -8 -10    1.20    1.10
   0   9  10   10.60    1.00
   0   9 -10    8.80    1.20
  -1   9  10   32.20    1.80
   1   9 -10   31.90    2.20
   1   9  10   31.10    1.60
  -1   9 -10   31.30    2.20
  -1   9 -10   34.00    1.60
  -2   9  10   74.29    3.40
   2   9 -10   78.39    4.20
   2  -9 -10   67.09    4.50
   2   9  10   72.59    3.10
  -2   9 -10   73.29    4.20
  -2   9 -10   77.09    3.10
  -3  -9 -10  111.09    4.40
  -3   9  10  102.09    4.60
   3   9 -10  113.29    5.90
  -3  -9  10  104.39    4.60
  -3   9 -10  111.49    4.40
   3  -9 -10  106.79    6.20
  -3   9 -10  101.99    5.90
   4   9 -10   60.29    3.40
  -4  -9 -10   57.59    2.60
  -4   9  10   56.09    2.90
   4  -9 -10   55.59    3.80
  -4   9 -10   60.59    2.70
  -4  -9  10   53.09    2.80
  -5  -9 -10    8.10    1.00
   5   9 -10    9.10    1.30
  -5   9  10    7.60    1.20
   5  -9 -10    6.70    1.30
  -5   9 -10    8.30    1.00
  -5  -9  10    6.20    1.10
  -6  -9 -10   31.30    1.90
  -6   9  10   32.30    2.10
   6   9 -10   34.70    2.30
   6  -9 -10   29.60    2.70
  -6  -9  10   32.40    2.20
  -6   9 -10   32.40    1.90
  -7  -9 -10    5.40    1.10
   7   9 -10    5.80    1.10
  -7   9  10    3.20    1.10
   7  -9 -10    6.00    1.30
  -7   9 -10    5.10    1.00
  -7  -9  10    6.00    1.20
   0  10  10    8.30    1.10
   0  10 -10    8.80    1.30
   1  10 -10   28.90    2.10
  -1  10  10   27.30    1.70
   1  10  10   27.40    1.60
  -1  10 -10   25.20    2.00
  -1  10 -10   27.00    1.50
   2  10 -10   33.50    2.30
  -2  10  10   32.30    1.90
   2  10  10   32.10    1.70
  -2  10 -10   31.70    2.30
  -2  10 -10   33.60    1.70
  -3  10  10   15.60    1.50
  -3 -10 -10   15.80    1.10
   3  10 -10   15.00    1.50
  -3  10 -10   14.20    1.50
   3 -10 -10   12.90    1.70
  -3  10 -10   14.60    1.30
  -4  10  10   17.90    1.60
  -4 -10 -10   19.50    1.30
   4  10 -10   18.90    1.70
   4 -10 -10   15.70    1.90
  -4 -10  10   16.20    1.60
  -4  10 -10   18.20    1.40
  -5 -10 -10   13.80    1.30
  -5  10  10   15.60    1.60
   5  10 -10   13.90    1.50
  -5  10 -10   14.20    1.30
   5 -10 -10   14.80    2.00
  -5 -10  10   14.80    1.50
  -6 -10 -10    4.10    0.90
   6  10 -10    3.90    1.10
  -6  10  10    4.60    1.10
   6 -10 -10    4.30    1.30
  -6 -10  10    5.20    1.10
  -6  10 -10    4.00    0.90
  -7 -10  10    9.20    1.40
   0  11 -10   35.70    2.50
   0  11  10   34.00    2.00
   1  11 -10   26.50    2.00
  -1  11  10   21.50    1.50
  -1  11 -10   21.20    1.90
   1  11  10   21.90    1.50
  -2  11  10   10.70    1.30
   2  11 -10   11.20    1.60
  -2  11 -10   10.30    1.50
   2  11  10   11.00    1.10
  -2  11 -10    8.90    1.00
   3  11 -10   11.80    1.50
  -3  11  10   12.70    1.40
  -3  11 -10   12.80    1.20
  -3  11 -10   12.30    1.60
   4  11 -10    5.00    1.10
  -4  11  10    5.70    1.10
  -4  11 -10    4.10    0.90
  -5 -11 -10   -1.10    0.80
  -5  11  10    0.90    0.90
   5  11 -10   -1.30    1.00
   6  11 -10    2.30    1.10
  -6 -11 -10    2.50    1.00
  -6  11 -10    1.10    1.00
   0  12 -10   18.00    1.90
   0  12  10   17.70    1.50
  -1  12  10   23.60    1.70
   1  12 -10   24.20    2.10
  -1  12 -10   23.40    2.10
   1  12  10   23.70    1.60
   2  12 -10   16.40    1.70
  -2  12  10   16.50    1.50
  -2  12 -10   15.60    1.70
   3  12 -10    4.70    1.20
  -3  12  10    4.60    1.00
  -3  12 -10    2.90    0.90
  -3  12 -10    5.00    1.10
   4  12 -10   -0.90    1.10
  -4  12  10    1.10    1.00
  -4  12 -10   -1.70    0.80
  -5  12  10   -0.30    0.80
   0  13 -10   12.50    1.80
   0  13  10   12.80    1.40
  -1  13  10   32.50    2.10
   1  13 -10   33.20    2.60
  -1  13 -10   30.90    2.50
   1  13  10   29.20    1.90
   2  13 -10   15.80    2.00
  -2  13  10   14.90    1.50
  -2  13 -10   12.70    1.80
   2  13  10   14.90    1.80
   3  13 -10    3.20    1.30
  -3  13  10    4.40    1.10
  -4  13 -10    3.50    1.10
   0  14  10    0.80    0.90
   0  14 -10    0.80    1.20
  -1  14  10    6.10    1.10
   1  14 -10    5.60    1.50
  -1  14 -10    5.50    1.30
  -2  14  10    6.80    1.20
   2  14  10    6.90    1.30
  -2  14 -10    6.10    1.40
  -1   0 -11  318.27   11.80
  -1   0 -11  278.77   16.00
   1   0 -11  317.67   11.80
   1   0 -11  354.96   16.10
   1   0  11  312.77   12.00
  -2   0 -11   43.20    2.30
  -2   0  11   35.20    1.90
   2   0  11   42.60    1.80
   2   0 -11   45.20    2.40
  -3   0  11   24.50    1.40
   3   0 -11   22.80    1.60
  -3   0 -11   19.90    1.10
   3   0  11   25.50    1.30
  -4   0  11    2.90    0.70
  -4   0  11    3.40    0.50
  -4   0 -11    1.90    0.60
  -4   0 -11    2.40    0.50
   4   0 -11    1.80    0.60
  -5   0  11  157.78    6.10
  -5   0 -11  148.09    5.90
  -5   0 -11  156.68    6.10
  -5   0  11  153.48    6.30
   5   0 -11  161.68    8.20
   6   0 -11    1.90    0.80
  -6   0  11    1.50    0.80
  -6   0 -11    1.40    0.70
  -6   0 -11    1.50    0.60
  -7   0  11   51.79    2.70
   7   0 -11   47.50    3.10
  -7   0 -11   52.89    2.50
  -7   0 -11   52.59    2.30
  -8   0 -11    4.50    1.00
  -8   0 -11    5.20    0.80
   8   0 -11    4.60    1.00
  -8   0  11    4.90    1.10
  -9   0 -11   50.09    2.60
  -9   0  11   48.00    2.90
  -9   0 -11   50.29    2.30
   9   0 -11   48.40    3.20
   0   1 -11   18.40    1.20
   0  -1 -11   20.80    1.00
   0  -1  11   23.40    1.10
   0   1 -11   20.00    1.00
   0  -1 -11   21.50    1.40
   1   1 -11  128.39    6.40
  -1  -1 -11  115.89    6.40
  -1   1  11  131.79    4.80
   1   1 -11  122.39    4.70
  -1  -1 -11  126.29    4.70
   1  -1  11  122.29    4.80
   1  -1 -11  116.99    4.70
  -1   1 -11  127.69    6.30
  -1  -1  11  120.09    4.80
  -1   1 -11  117.99    4.70
   1  -1 -11  126.19    6.40
   2  -1  11   20.30    1.10
   2   1 -11   22.30    1.30
  -2  -1 -11   22.00    1.30
  -2   1  11   21.50    1.20
   2   1 -11   22.60    1.00
   2   1  11   19.80    1.10
  -2   1 -11   18.80    1.00
  -2   1 -11   21.80    1.20
   2  -1 -11   19.80    1.50
   3  -1  11  249.48    9.20
  -3   1  11  239.48    9.30
   3   1 -11  236.78   12.30
  -3  -1 -11  247.68    9.10
   3  -1 -11  232.28   12.40
   3   1  11  241.38    9.30
  -4   1  11   91.29    3.70
  -4  -1 -11   93.19    3.80
  -4  -1 -11   90.59    3.60
   4  -1  11   91.19    3.70
  -4   1  11   92.89    3.90
   4   1 -11   92.49    4.90
   4  -1 -11   94.09    5.00
  -4  -1  11   95.89    4.00
  -4  -1  11   93.39    3.70
  -4   1 -11   91.09    3.60
  -5  -1 -11   20.40    1.30
   5   1 -11   20.70    1.40
  -5   1  11   18.50    1.30
  -5  -1 -11   18.20    1.10
  -5   1  11   19.80    1.40
  -5  -1  11   16.30    1.40
   5  -1 -11   17.00    1.50
  -5   1 -11   19.80    1.20
  -5   1 -11   17.80    1.00
  -6   1  11   19.40    1.50
  -6  -1 -11   17.30    1.30
   6   1 -11   18.10    1.40
  -6  -1 -11   19.10    1.10
  -6   1 -11   17.20    1.30
  -6  -1  11   17.80    1.40
   6  -1 -11   17.00    1.50
  -6   1 -11   19.30    1.10
  -7  -1 -11   50.59    2.50
  -7   1  11   50.99    2.70
   7   1 -11   53.09    3.10
  -7  -1 -11   50.59    2.20
   7  -1 -11   45.40    3.10
  -7   1 -11   49.90    2.40
  -7   1 -11   52.59    2.30
  -7  -1  11   50.19    2.70
  -8   1  11   47.30    2.60
  -8  -1 -11   48.70    2.10
  -8  -1 -11   47.30    2.40
   8   1 -11   45.30    2.90
   8  -1 -11   41.30    3.00
  -8  -1  11   48.10    2.70
  -8   1 -11   48.20    2.20
  -8   1 -11   45.60    2.30
  -9  -1 -11   13.00    1.40
  -9   1  11   10.90    1.50
   9   1 -11   17.60    1.70
  -9   1 -11   15.60    1.30
  -9   1 -11   12.00    1.40
  -9  -1  11   10.00    1.40
   9  -1 -11   13.30    1.60
   0   2  11   77.29    3.00
   0  -2 -11   75.39    4.00
   0   2 -11   71.89    2.90
   0  -2 -11   72.89    2.90
   0  -2  11   73.29    3.00
   0   2 -11   74.19    3.90
  -1   2  11   10.90    0.70
   1   2 -11   10.50    0.80
  -1  -2 -11    7.50    0.90
   1  -2  11    8.50    0.60
   1   2 -11   10.30    0.60
   1  -2 -11    7.20    0.70
   1   2  11    9.00    0.70
  -1   2 -11    9.70    0.70
  -1  -2  11    8.40    0.80
   1  -2 -11    8.50    1.00
  -1   2 -11    9.20    0.60
  -2   2  11  142.79    5.50
   2   2 -11  143.09    5.30
   2   2 -11  146.19    7.30
   2  -2  11  136.39    5.50
  -2  -2 -11  143.89    5.40
  -2   2 -11  137.59    5.40
   2  -2 -11  140.29    7.40
  -2  -2  11  137.89    5.60
   3   2 -11   51.69    2.80
  -3  -2 -11   49.70    2.10
   3  -2  11   50.49    2.20
  -3   2  11   51.69    2.30
   3  -2 -11   48.00    3.00
  -4   2  11  359.96   13.90
  -4   2  11  356.06   13.70
   4   2 -11  375.56   18.50
   4  -2  11  365.86   13.80
  -4  -2 -11  374.06   13.90
  -4  -2 -11  361.16   13.60
  -4  -2  11  367.46   14.00
   4  -2 -11  357.26   18.60
  -4   2 -11  353.86   13.60
   5   2 -11    0.50    0.60
  -5  -2 -11   -0.30    0.40
  -5   2  11    1.10    0.60
  -5  -2 -11   -0.20    0.60
  -5   2  11    1.10    0.60
  -5  -2  11   -0.10    0.70
   5  -2 -11    1.50    0.70
  -5   2 -11    1.40    0.50
  -6  -2 -11   29.10    1.60
  -6   2  11   31.20    1.80
  -6  -2 -11   29.80    1.50
   6   2 -11   34.30    2.10
  -6   2  11   30.90    1.80
  -6  -2  11   28.90    1.90
   6  -2 -11   27.90    2.10
  -6   2 -11   30.60    1.60
  -6   2 -11   30.70    1.50
  -7  -2 -11    6.60    1.00
   7   2 -11    4.80    1.00
  -7  -2 -11    5.00    0.70
  -7   2  11    5.90    1.00
   7  -2 -11    4.00    1.00
  -7  -2  11    4.20    1.10
  -7   2 -11    5.90    0.90
  -7   2 -11    5.20    0.70
   8   2 -11   24.60    2.00
  -8   2  11   28.80    1.90
  -8  -2 -11   27.40    1.80
  -8  -2 -11   28.10    1.50
  -8   2 -11   28.70    1.70
   8  -2 -11   24.50    2.10
  -8   2 -11   27.20    1.60
  -8  -2  11   27.80    2.00
   9   2 -11   15.60    1.50
  -9  -2 -11   13.20    1.50
  -9   2  11   15.50    1.70
  -9   2 -11   12.70    1.20
   9  -2 -11   13.00    1.60
  -9  -2  11   13.40    1.70
   0  -3 -11   13.30    1.10
   0   3 -11   13.90    0.70
   0   3 -11   13.70    1.00
   0  -3  11   13.10    0.80
   0   3  11   13.90    0.80
  -1  -3 -11   24.80    1.60
   1   3 -11   26.20    1.10
   1  -3  11   23.80    1.20
  -1   3  11   26.20    1.20
   1   3 -11   26.10    1.50
  -1  -3 -11   20.90    1.20
   1  -3 -11   22.70    1.70
  -1   3 -11   26.10    1.50
  -1  -3  11   24.80    1.30
   1   3  11   24.30    1.20
  -1   3 -11   24.60    1.10
   2   3 -11  163.08    8.20
   2   3 -11  160.28    5.90
   2  -3  11  159.78    6.10
  -2  -3 -11  157.48    6.00
  -2   3  11  157.68    6.20
  -2   3 -11  160.48    8.10
   2  -3 -11  163.78    8.30
   2   3  11  138.69    6.10
  -2  -3  11  160.48    6.30
  -2   3 -11  160.88    6.00
  -3  -3 -11  252.27    9.60
  -3   3  11  254.57    9.90
   3   3 -11  255.27   13.10
   3  -3  11  259.07    9.80
  -3   3  11  266.97    9.80
  -3  -3  11  257.37   10.00
   3  -3 -11  253.67   13.30
  -3   3 -11  250.77    9.60
  -4   3  11   53.99    2.40
  -4  -3 -11   55.19    2.40
   4  -3  11   54.89    2.30
  -4  -3 -11   54.29    2.20
  -4   3  11   53.89    2.50
   4   3 -11   55.69    3.00
  -4  -3  11   49.99    2.50
   4  -3 -11   49.40    3.20
  -4   3 -11   52.59    2.20
   5  -3  11   22.10    1.20
  -5   3  11   19.50    1.40
  -5   3  11   21.50    1.40
  -5  -3 -11   19.90    1.10
   5   3 -11   22.00    1.50
  -5  -3 -11   20.00    1.30
  -5  -3  11   19.00    1.40
   5  -3 -11   19.20    1.60
  -5   3 -11   19.80    1.20
  -6   3  11    3.00    0.80
  -6  -3 -11    3.30    0.80
   6   3 -11    2.20    0.70
  -6   3  11    2.30    0.70
  -6  -3 -11    3.10    0.60
  -6  -3  11    2.80    0.90
  -6   3 -11    2.50    0.60
   6  -3 -11    2.40    0.80
  -7   3  11   58.99    2.90
  -7  -3 -11   58.89    2.80
  -7  -3 -11   62.69    2.60
   7   3 -11   61.39    3.50
  -7   3 -11   58.79    2.60
   7  -3 -11   52.19    3.50
  -7  -3  11   57.29    3.00
  -7   3 -11   62.79    2.70
  -8  -3 -11    4.10    1.00
   8   3 -11    3.50    0.90
  -8   3  11    6.60    1.10
  -8   3 -11    4.70    0.80
   8  -3 -11    4.30    1.00
  -8  -3  11    5.10    1.10
  -9  -3 -11   17.40    1.60
   9   3 -11   18.20    1.70
  -9  -3  11   19.80    1.90
   9  -3 -11   17.90    1.90
  -9   3 -11   17.60    1.40
   0   4 -11  125.89    6.40
   0   4 -11  120.19    4.70
   0   4  11  125.99    4.80
   0  -4  11  123.39    4.90
   0  -4 -11  123.79    6.60
   1  -4  11   12.00    0.70
  -1  -4 -11    9.90    0.80
  -1   4  11   11.20    0.80
   1   4 -11   11.10    1.00
  -1  -4 -11   11.00    1.10
   1   4 -11   11.60    0.60
  -1   4 -11   12.10    0.90
   1  -4 -11   10.80    1.10
   1   4  11   13.00    0.80
  -1   4 -11   10.40    0.70
  -1  -4  11   12.20    0.90
  -2  -4 -11   61.89    3.70
   2   4 -11   68.69    3.70
   2   4 -11   69.39    2.70
  -2   4  11   68.59    2.80
   2  -4  11   72.09    2.80
  -2  -4 -11   65.79    2.80
  -2   4 -11   68.79    2.70
   2  -4 -11   66.79    3.90
   2   4  11   71.19    2.90
  -2  -4  11   69.99    3.00
  -2   4 -11   72.09    3.60
  -3   4  11  114.69    4.60
  -3   4  11  111.39    4.50
   3   4 -11  116.69    6.00
   3  -4  11  111.79    4.40
  -3  -4 -11  116.89    4.60
  -3  -4 -11  110.29    4.40
  -3  -4  11  113.49    4.70
  -3   4 -11  114.89    4.40
   3  -4 -11  112.49    6.20
   4   4 -11   57.09    3.20
  -4   4  11   56.89    2.60
  -4  -4 -11   58.99    2.60
  -4  -4 -11   57.69    2.40
   4  -4  11   58.59    2.40
  -4   4  11   55.99    2.60
   4  -4 -11   57.09    3.40
  -4   4 -11   57.39    2.40
  -4  -4  11   56.29    2.70
  -5   4  11   18.60    1.30
  -5  -4 -11   18.90    1.10
   5  -4  11   20.20    1.20
  -5  -4 -11   19.30    1.30
   5   4 -11   18.20    1.50
  -5   4  11   19.00    1.40
   5  -4 -11   19.60    1.70
  -5  -4  11   19.10    1.40
  -5   4 -11   19.10    1.20
   6   4 -11   12.80    1.30
  -6   4  11   11.80    1.20
  -6  -4 -11   12.80    1.00
  -6  -4 -11   11.30    1.20
  -6   4  11   10.60    1.20
  -6   4 -11   11.10    1.10
  -6  -4  11   11.00    1.30
   6  -4 -11    9.60    1.40
   7   4 -11    3.60    0.90
  -7  -4 -11    4.80    0.90
  -7   4  11    6.10    0.90
  -7   4  11    5.20    1.00
  -7   4 -11    3.30    0.80
  -7  -4  11    4.80    1.00
   7  -4 -11    4.00    1.00
  -8  -4 -11   14.70    1.40
   8   4 -11   13.50    1.50
  -8   4 -11   12.60    1.30
  -8  -4  11   14.50    1.70
   8  -4 -11   13.30    1.60
   9   4 -11    2.80    0.90
  -9   4 -11    0.50    0.80
   9  -4 -11    0.70    0.90
   0  -5  11    7.90    0.70
   0   5 -11    5.70    0.90
   0   5 -11    6.10    0.60
   0   5  11    6.40    0.70
   0  -5 -11    7.10    1.00
  -1  -5 -11  169.78    9.60
   1  -5  11  190.48    7.10
  -1   5  11  183.58    7.10
   1   5 -11  187.78    9.50
   1   5 -11  180.48    6.90
  -1  -5 -11  176.88    7.10
  -1   5 -11  190.18    9.50
   1   5  11  188.08    7.10
  -1   5 -11  187.38    7.00
  -1  -5  11  190.88    7.20
   1  -5 -11  189.98    9.80
  -2  -5 -11   97.89    4.00
  -2   5  11   95.79    4.00
   2  -5  11  107.09    4.00
   2   5 -11  102.19    5.40
   2  -5 -11  101.79    5.60
   2   5  11  103.49    4.10
  -2  -5  11  104.69    4.20
  -2   5 -11  102.89    5.40
  -2   5 -11  104.39    4.00
  -3  -5 -11   47.30    2.10
   3   5 -11   50.79    2.90
  -3   5  11   48.20    2.20
  -3   5  11   49.30    2.30
   3  -5  11   53.49    2.10
  -3  -5 -11   50.69    2.30
  -3  -5  11   49.20    2.40
   3  -5 -11   50.79    3.20
  -3   5 -11   51.39    2.20
   4   5 -11  100.49    5.20
  -4  -5 -11   93.99    4.00
  -4  -5 -11   94.79    3.80
  -4   5  11   97.99    4.10
  -4   5  11   95.59    4.00
  -4  -5  11   96.89    4.20
   4  -5 -11   98.59    5.50
  -4   5 -11  100.29    3.90
   5   5 -11    3.00    0.80
  -5   5  11    4.00    0.70
  -5  -5 -11    3.30    0.80
  -5   5  11    3.00    0.70
  -5  -5 -11    4.60    0.60
  -5  -5  11    4.50    0.90
  -5   5 -11    2.10    0.70
   5  -5 -11    3.20    0.90
  -6   5  11   34.30    2.00
  -6  -5 -11   32.00    1.90
   6   5 -11   36.50    2.20
  -6  -5 -11   36.50    1.70
   6  -5 -11   29.90    2.40
  -6  -5  11   37.10    2.20
  -6   5 -11   34.80    1.80
   7   5 -11    4.30    1.00
  -7  -5 -11    6.60    1.00
  -7   5  11    5.70    1.00
  -7  -5  11    5.40    1.00
  -7   5 -11    4.00    0.90
   7  -5 -11    6.70    1.20
  -8  -5 -11    4.70    1.00
   8   5 -11    2.80    1.00
   8  -5 -11    4.20    1.10
  -8  -5  11    5.20    1.20
  -8   5 -11    2.50    0.90
   9   5 -11   13.80    1.60
   9  -5 -11   11.30    1.70
   0   6 -11  387.86   19.30
   0   6 -11  381.76   14.00
   0   6  11  368.16   14.30
   0  -6 -11  357.56   19.40
   0  -6  11  395.76   14.40
   1  -6  11    8.50    0.80
   1   6 -11    5.10    0.80
  -1   6  11    5.80    0.60
   1   6 -11    5.40    0.60
  -1  -6 -11    6.90    1.00
  -1   6 -11    5.30    0.80
   1  -6 -11    7.50    1.20
   1   6  11    7.50    0.80
  -1   6 -11    5.60    0.60
  -1  -6  11    6.50    0.70
   2  -6  11    6.90    0.70
  -2   6  11    5.40    0.60
  -2  -6 -11    7.40    0.80
   2   6 -11    4.50    0.80
  -2   6  11    5.40    0.80
   2  -6 -11    5.80    1.00
   2   6  11    5.60    0.60
  -2  -6  11    6.40    0.80
  -2   6 -11    3.90    0.60
  -2   6 -11    5.10    0.80
  -3  -6 -11  313.07   12.00
  -3  -6 -11  323.47   12.20
  -3   6  11  312.67   12.20
  -3   6  11  320.97   12.20
   3   6 -11  313.07   16.30
  -3   6 -11  323.77   12.00
  -3  -6  11  316.57   12.40
   3  -6 -11  324.67   16.60
  -4   6  11   24.60    1.50
  -4  -6 -11   26.30    1.60
   4   6 -11   26.80    1.80
  -4   6  11   28.30    1.70
  -4  -6 -11   26.40    1.40
  -4  -6  11   27.50    1.70
  -4   6 -11   28.60    1.50
   4  -6 -11   29.10    2.20
   5   6 -11   78.89    4.40
  -5   6  11   75.59    3.50
  -5  -6 -11   75.39    3.40
  -5  -6 -11   84.49    3.30
   5  -6 -11   80.29    4.80
  -5  -6  11   82.99    3.70
  -5   6 -11   81.69    3.40
   6   6 -11    3.70    0.90
  -6  -6 -11    2.50    0.90
  -6   6  11    4.70    0.90
  -6  -6  11    3.90    1.00
   6  -6 -11    4.00    1.10
  -6   6 -11    2.60    0.90
  -7   6  11   66.49    3.20
  -7  -6 -11   63.39    3.10
   7   6 -11   70.49    3.80
   7  -6 -11   59.99    4.10
  -7   6 -11   67.59    3.00
  -7  -6  11   67.49    3.40
  -8   6  11   -0.50    0.90
   8   6 -11   -0.40    0.90
  -8  -6 -11   -1.40    0.90
   8  -6 -11    0.70    1.00
  -8   6 -11   -2.00    0.80
  -8  -6  11    1.00    1.00
   0  -7 -11   12.70    1.40
   0   7 -11   10.40    0.80
   0  -7  11   13.30    1.00
   0   7 -11   11.00    1.30
   0   7  11   11.10    0.90
   1   7 -11    3.10    0.80
  -1   7  11    2.50    0.50
  -1   7 -11    1.60    0.60
   1  -7 -11    3.60    0.90
  -1  -7  11    3.80    0.70
   1   7  11    4.70    0.60
  -1   7 -11    3.20    0.80
  -2   7  11   84.29    3.60
   2   7 -11   83.09    4.50
  -2   7  11   81.39    3.30
   2   7  11   79.39    3.40
  -2   7 -11   80.49    4.50
  -2  -7  11   79.09    3.50
  -2   7 -11   84.99    3.30
   2  -7 -11   79.59    4.80
  -3  -7 -11   57.69    2.60
  -3   7  11   53.69    2.70
   3   7 -11   56.29    3.30
  -3  -7 -11   55.39    2.50
  -3   7  11   55.39    2.50
  -3  -7  11   56.69    2.70
   3  -7 -11   59.79    3.70
  -3   7 -11   56.29    3.30
  -3   7 -11   58.49    2.50
  -4   7  11  101.79    4.50
   4   7 -11  102.79    5.70
  -4  -7 -11  103.79    4.40
  -4  -7 -11  110.79    4.30
  -4  -7  11  103.99    4.60
  -4   7 -11  109.49    4.30
   4  -7 -11  111.69    6.10
  -5  -7 -11   41.30    1.90
  -5  -7 -11   35.20    2.00
  -5   7  11   36.60    2.20
   5   7 -11   38.40    2.40
   5  -7 -11   37.00    2.70
  -5   7 -11   38.20    2.00
  -5  -7  11   34.20    2.20
  -6   7  11   82.49    3.90
  -6  -7 -11   85.49    3.80
   6   7 -11   91.39    4.80
  -6   7 -11   91.59    3.70
  -6  -7  11   84.49    4.10
   6  -7 -11   81.29    5.10
  -7   7  11    6.70    1.10
  -7  -7 -11    5.10    1.10
   7   7 -11    6.10    1.10
  -7   7 -11    5.60    1.00
  -7  -7  11    6.30    1.20
   7  -7 -11    6.40    1.30
   8   7 -11    3.10    1.00
  -8   7  11    5.30    1.10
  -8  -7 -11    3.20    1.00
   8  -7 -11    4.30    1.20
  -8  -7  11    6.10    1.30
  -8   7 -11    2.20    1.00
   0   8 -11    3.10    0.50
   0   8  11    3.00    0.50
   0   8 -11    2.80    0.80
  -1   8  11   24.50    1.60
  -1   8  11   26.00    1.30
   1   8 -11   24.90    1.80
  -1   8 -11   28.20    1.40
  -1   8 -11   26.10    1.90
   1  -8 -11   25.60    2.10
  -1  -8  11   26.90    1.50
   1   8  11   24.10    1.40
   2   8 -11  162.88    8.60
  -2   8  11  161.68    6.50
  -2   8 -11  162.28    8.60
  -2   8 -11  171.48    6.30
   2  -8 -11  151.88    8.80
   2   8  11  162.48    6.40
  -2  -8  11  165.48    6.60
   3   8 -11   37.40    2.30
  -3   8  11   33.50    2.10
  -3  -8 -11   38.00    1.80
  -3  -8  11   31.70    2.10
   3  -8 -11   35.80    2.70
  -3   8 -11   33.40    2.30
  -3   8 -11   35.00    1.80
   4   8 -11   55.19    3.10
  -4   8  11   51.89    2.70
  -4  -8 -11   51.99    2.40
  -4  -8  11   48.90    2.70
  -4   8 -11   52.39    2.40
   4  -8 -11   52.29    3.60
  -5  -8 -11    9.30    1.20
   5   8 -11   11.60    1.30
  -5   8  11    8.10    1.20
  -5  -8  11    9.50    1.20
   5  -8 -11    8.80    1.50
  -5   8 -11   10.30    1.20
  -6   8  11    3.00    1.00
  -6  -8 -11    2.70    0.90
   6   8 -11    5.10    1.00
  -6  -8  11    3.10    1.10
   6  -8 -11    3.00    1.20
  -6   8 -11    3.70    0.90
   7   8 -11   11.00    1.40
  -7  -8 -11    8.60    1.10
  -7   8  11    9.30    1.30
   7  -8 -11    8.20    1.50
  -7  -8  11    8.10    1.30
  -7   8 -11    6.80    1.10
   0   9 -11    0.20    0.70
   0   9  11    0.10    0.60
  -1   9  11   35.00    2.00
   1   9 -11   38.20    2.50
  -1   9 -11   42.90    1.90
   1   9  11   39.40    1.80
  -1   9 -11   39.40    2.50
  -2   9  11   16.40    1.50
   2   9 -11   19.80    1.70
   2  -9 -11   14.60    1.90
   2   9  11   17.10    1.30
  -2   9 -11   17.60    1.20
  -2   9 -11   16.80    1.60
   3   9 -11   24.20    1.80
  -3   9  11   19.90    1.70
  -3   9 -11   22.10    1.40
   3  -9 -11   21.00    2.20
  -3  -9  11   21.10    1.60
  -4   9  11   26.80    1.80
  -4  -9 -11   28.70    1.70
   4   9 -11   30.50    2.10
  -4  -9  11   26.70    1.90
  -4   9 -11   29.70    1.70
   4  -9 -11   24.70    2.40
  -5  -9 -11   18.80    1.40
  -5   9  11   16.40    1.60
   5   9 -11   19.50    1.60
   5  -9 -11   15.00    1.90
  -5   9 -11   18.00    1.40
  -5  -9  11   18.30    1.70
  -6   9  11    1.00    1.00
   6   9 -11    2.50    1.00
  -6  -9 -11    2.10    0.90
  -6  -9  11    1.60    1.00
  -6   9 -11    1.40    0.90
   6  -9 -11    1.40    1.20
  -7   9  11    0.00    1.00
   7   9 -11   -0.10    0.90
  -7  -9 -11    0.40    0.90
  -7  -9  11    1.00    1.00
  -7   9 -11   -0.30    0.90
   7  -9 -11    0.90    1.10
   0  10 -11    3.40    0.90
   0  10  11    3.10    0.70
   1  10 -11    3.00    0.90
  -1  10  11    1.50    0.80
   1  10  11    2.60    0.70
  -1  10 -11    1.50    0.80
   2  10 -11   12.90    1.40
  -2  10  11   11.60    1.20
  -2  10 -11   13.90    1.50
   2  10  11   13.00    1.00
  -2  10 -11   12.60    1.20
   3  10 -11   25.50    1.90
  -3  10  11   21.90    1.70
   3 -10 -11   20.00    2.20
  -3  10 -11   22.20    1.40
   3  10  11   20.90    1.30
  -4 -10 -11   -0.50    0.70
  -4  10  11   -0.30    0.90
   4  10 -11    0.70    1.00
  -4  10 -11    1.00    0.80
   4 -10 -11    0.10    1.00
  -5  10  11    8.60    1.20
  -5 -10 -11    8.80    1.00
   5  10 -11   10.00    1.50
  -5  10 -11    7.60    1.10
  -5 -10  11    9.40    1.20
   5 -10 -11    6.70    1.40
   6  10 -11    5.60    1.20
  -6 -10 -11    4.80    1.00
  -6  10  11    5.20    1.20
  -6  10 -11    4.40    1.00
   6 -10 -11    4.80    1.40
  -6 -10  11    7.50    1.20
   0  11  11    0.20    0.70
   0  11 -11   -1.00    0.90
  -1  11  11    7.70    1.00
   1  11 -11    7.70    1.30
   1  11  11    7.30    0.90
  -1  11 -11    6.70    1.10
   2  11 -11    8.00    1.30
  -2  11  11    6.20    1.10
  -2  11 -11    8.20    1.30
   2  11  11    7.30    0.90
  -2  11 -11    5.70    0.90
   3  11 -11    1.40    1.10
  -3  11  11    2.20    0.90
  -3  11 -11    0.90    0.80
  -4  11  11   14.70    1.60
   4  11 -11   14.60    1.70
  -4  11 -11   13.50    1.30
  -5 -11 -11    2.90    0.90
  -5  11  11    1.50    0.90
   5  11 -11    1.00    1.10
  -5  11 -11    1.00    0.90
  -6 -11 -11    9.20    1.20
   0  12  11    2.50    0.80
   0  12 -11    2.40    1.00
  -1  12  11    0.10    0.80
   1  12 -11   -0.40    1.00
  -1  12 -11   -0.90    0.90
   1  12  11    0.60    0.70
   2  12 -11    2.70    1.20
  -2  12  11    3.50    1.00
  -2  12 -11    3.60    1.10
   3  12 -11   19.30    2.00
  -3  12  11   17.00    1.60
  -3  12 -11   18.50    1.40
   4  12 -11    1.50    1.20
  -4  12  11    2.70    1.00
  -4  12 -11   -0.10    0.90
  -5  12 -11   16.80    1.50
   0  13 -11   -1.10    1.10
   0  13  11   -0.60    0.80
  -1  13  11    5.70    1.10
   1  13 -11    5.80    1.40
  -1  13 -11    4.90    1.20
   1  13  11    5.50    1.00
   2  13 -11   12.70    1.90
  -2  13  11   12.30    1.50
  -2  13 -11   10.30    1.80
  -3  13  11    9.20    1.30
   3  13 -11    7.20    1.40
  -4  13 -11   11.80    1.30
   0  14  11   49.99    2.80
  -1  14  11   -0.10    0.90
  -1  14 -11    0.10    1.20
  -2  14 -11    6.90    1.40
   0   0 -12 1323.87   62.69
   0   0 -12 1218.98   46.10
   0   0  12 1162.58   46.90
  -1   0 -12   32.50    1.50
   1   0 -12   34.00    1.50
  -1   0 -12   33.80    1.90
   1   0 -12   32.80    2.00
   1   0  12   32.20    1.50
   2   0 -12  983.20   46.80
  -2   0 -12  847.82   46.30
   2   0  12  924.01   34.50
  -3   0  12   92.29    3.90
   3   0  12   94.69    3.80
   3   0 -12   95.09    5.00
   4   0  12   40.70    1.90
  -4   0  12   41.50    1.90
  -4   0 -12   40.00    1.80
   4   0 -12   42.10    2.40
  -4   0  12   42.10    2.10
  -5   0  12    5.80    0.90
   5   0 -12    4.20    0.80
  -5   0 -12    4.30    0.70
  -5   0 -12    5.30    0.70
  -6   0  12   11.10    1.30
  -6   0 -12   11.70    1.00
   6   0 -12   11.10    1.40
  -6   0 -12   11.10    1.10
  -7   0 -12    0.90    0.60
   7   0 -12   -0.60    0.80
  -7   0 -12    0.40    0.80
  -7   0  12   -0.20    0.90
   8   0 -12   65.39    4.00
  -8   0  12   68.59    3.50
  -8   0 -12   67.19    3.10
  -8   0 -12   69.49    2.90
  -9   0 -12   17.30    1.30
  -9   0  12   15.20    1.80
   9   0 -12   14.00    1.70
  -9   0 -12   12.00    1.40
   0  -1 -12    5.90    0.70
   0  -1 -12    6.20    0.60
   0   1 -12    8.40    0.70
   0  -1  12    6.10    0.70
   0   1 -12    8.10    0.60
   1   1 -12  586.84   28.40
   1   1 -12  546.85   20.80
   1  -1  12  552.64   21.20
  -1  -1 -12  570.74   28.50
  -1   1  12  537.05   21.20
   1  -1 -12  585.64   28.50
  -1  -1  12  558.84   21.30
   1  -1 -12  535.25   20.90
  -1   1 -12  605.74   28.40
  -1   1 -12  544.15   20.80
   2   1 -12  308.87   11.40
   2   1 -12  333.57   15.60
  -2   1  12  308.27   11.70
   2  -1  12  301.17   11.70
  -2   1 -12  290.87   11.40
   2   1  12  284.87   11.70
   2  -1 -12  316.07   15.70
  -3  -1 -12  172.28    6.70
   3  -1  12  171.98    6.80
  -3   1  12  173.08    6.90
   3   1 -12  187.28    9.10
   3  -1 -12  177.68    9.20
   3   1  12  174.68    6.90
   4  -1  12   20.30    1.20
   4   1 -12   23.00    1.60
  -4   1  12   20.20    1.30
  -4   1  12   20.50    1.20
  -4  -1 -12   19.50    1.10
  -4  -1  12   22.50    1.20
   4  -1 -12   18.40    1.60
  -4   1 -12   20.90    1.10
  -4  -1  12   21.00    1.40
  -5  -1 -12   32.60    1.70
  -5   1  12   32.80    1.90
  -5  -1 -12   32.10    1.60
   5   1 -12   35.10    2.10
  -5   1  12   32.20    1.70
  -5   1 -12   34.00    1.60
   5  -1 -12   32.00    2.10
  -5  -1  12   31.80    1.90
  -6  -1 -12   51.19    2.30
  -6  -1 -12   52.39    2.40
   6   1 -12   55.69    3.10
  -6   1  12   50.49    2.60
  -6   1 -12   52.79    2.30
  -6   1 -12   52.19    2.40
  -6  -1  12   53.59    2.70
   6  -1 -12   48.10    3.10
  -7  -1 -12   53.19    2.60
  -7   1  12   54.59    2.80
  -7  -1 -12   53.99    2.40
   7   1 -12   56.29    3.30
  -7   1 -12   57.59    2.40
  -7   1 -12   55.99    2.50
   7  -1 -12   50.49    3.30
  -7  -1  12   51.69    2.80
   8   1 -12   15.00    1.60
  -8  -1 -12   16.30    1.20
  -8   1  12   18.30    1.70
  -8  -1 -12   16.00    1.40
  -8  -1  12   15.70    1.70
  -8   1 -12   16.90    1.20
   8  -1 -12   15.20    1.70
  -8   1 -12   15.30    1.40
  -9  -1 -12   45.00    2.50
   9   1 -12   45.20    3.00
  -9   1  12   42.90    2.70
  -9  -1  12   43.00    2.70
   9  -1 -12   43.80    3.00
  -9   1 -12   49.30    2.30
  -9   1 -12   43.70    2.30
   0   2 -12  115.09    5.80
   0   2 -12  113.49    4.30
   0  -2 -12  112.99    6.00
   0   2  12  118.49    4.50
   0  -2 -12  110.19    4.40
   0  -2  12  109.99    4.50
  -1  -2 -12  337.07   17.10
   1   2 -12  338.67   12.50
  -1   2  12  339.07   12.80
   1  -2  12  339.27   12.80
   1   2 -12  343.67   17.10
   1  -2 -12  323.77   12.60
   1  -2 -12  335.47   17.20
  -1   2 -12  343.77   17.00
  -1  -2  12  336.17   12.80
  -1   2 -12  324.57   12.50
   2  -2  12  258.37    9.90
  -2  -2 -12  222.08    9.70
  -2   2  12  268.07   10.00
   2   2 -12  265.17    9.70
   2   2 -12  273.87   13.30
  -2   2 -12  262.87    9.80
   2  -2 -12  266.67   13.40
  -2  -2  12  268.47   10.10
   3  -2  12  241.48    9.20
  -3   2  12  247.28    9.30
   3   2 -12  255.17   12.30
  -3  -2 -12  242.48    9.10
  -3   2 -12  226.28    9.10
   3  -2 -12  243.38   12.50
   3   2  12  226.88    9.30
  -3  -2  12  244.78    9.40
  -4   2  12   68.49    3.10
   4   2 -12   71.19    3.80
   4  -2  12   69.09    2.90
  -4   2  12   69.49    3.00
  -4  -2 -12   68.09    2.80
  -4  -2 -12   71.09    3.00
  -4   2 -12   70.59    2.80
  -4  -2  12   71.79    3.20
   4  -2 -12   67.89    3.90
  -5  -2 -12    5.00    0.80
  -5  -2 -12    6.40    0.70
  -5   2  12    5.80    0.80
  -5   2  12    6.70    0.90
   5   2 -12    5.40    0.80
   5  -2  12    5.40    0.70
  -5   2 -12    6.30    0.80
  -5  -2  12    5.20    0.90
   5  -2 -12    4.10    0.90
  -6  -2 -12   18.00    1.30
   6   2 -12   17.90    1.50
  -6   2  12   18.10    1.30
  -6  -2 -12   16.40    1.10
  -6   2  12   18.50    1.50
  -6  -2  12   15.70    1.40
  -6   2 -12   18.00    1.20
   6  -2 -12   15.80    1.60
   7   2 -12   34.60    2.30
  -7  -2 -12   32.10    1.70
  -7   2  12   33.90    2.10
  -7  -2 -12   33.60    1.90
  -7   2 -12   32.50    1.70
  -7  -2  12   33.40    2.20
   7  -2 -12   29.00    2.40
  -7   2 -12   34.30    1.80
  -8  -2 -12   16.90    1.20
  -8  -2 -12   16.50    1.50
  -8   2  12   18.00    1.70
   8   2 -12   15.80    1.50
   8  -2 -12   14.60    1.70
  -8   2 -12   17.60    1.30
  -8   2 -12   18.20    1.40
  -8  -2  12   17.90    1.70
   9   2 -12   17.30    1.70
  -9  -2 -12   16.40    1.50
  -9   2  12   19.30    1.90
  -9  -2  12   15.50    1.80
   9  -2 -12   15.30    1.80
  -9   2 -12   16.70    1.40
   0  -3 -12   19.30    1.50
   0   3 -12   20.10    1.00
   0   3  12   22.10    1.10
   0   3 -12   23.40    1.30
   0  -3  12   21.00    1.10
   1   3 -12   35.50    1.40
  -1   3  12   36.20    1.60
  -1  -3 -12   31.80    2.10
   1   3 -12   34.70    2.00
   1  -3  12   35.00    1.60
  -1   3 -12   34.00    1.50
   1   3  12   35.30    1.60
  -1   3 -12   35.30    1.90
  -1  -3  12   32.30    1.60
   1  -3 -12   30.80    2.20
  -2  -3 -12  188.68   10.50
   2   3 -12  210.98   10.50
   2  -3  12  212.38    7.90
  -2  -3 -12  208.88    7.80
  -2   3  12  208.68    7.90
   2   3 -12  207.28    7.70
   2  -3 -12  203.88   10.70
  -2   3 -12  211.78   10.40
  -2   3 -12  206.78    7.70
  -2  -3  12  212.48    8.00
   2   3  12  180.68    7.90
   3   3 -12    6.10    0.90
  -3  -3 -12    4.60    0.60
  -3   3  12    5.50    0.60
   3  -3  12    4.00    0.50
  -3   3 -12    4.40    0.60
   3   3  12    3.00    0.60
   3  -3 -12    3.40    0.80
  -3  -3  12    4.90    0.80
  -4   3  12    2.80    0.60
  -4   3  12    3.50    0.60
   4  -3  12    3.10    0.50
  -4  -3 -12    2.90    0.70
  -4  -3 -12    3.40    0.50
   4   3 -12    3.50    0.70
   4  -3 -12    3.00    0.80
  -4   3 -12    3.30    0.60
  -4  -3  12    3.50    0.80
  -5   3  12   36.80    2.00
   5   3 -12   41.20    2.30
   5  -3  12   38.80    1.80
  -5  -3 -12   38.00    1.90
  -5   3  12   37.20    2.00
  -5  -3 -12   35.80    1.70
  -5   3 -12   38.50    1.80
   5  -3 -12   34.70    2.50
  -5  -3  12   39.30    2.20
  -6  -3 -12   70.89    3.00
  -6   3  12   74.19    3.20
  -6  -3 -12   70.69    3.20
   6  -3  12   75.19    3.10
   6   3 -12   76.49    4.10
  -6   3  12   73.49    3.30
   6  -3 -12   63.59    4.20
  -6  -3  12   71.59    3.40
  -6   3 -12   72.09    3.00
  -7   3  12    8.20    1.10
   7   3 -12    7.50    1.30
  -7  -3 -12    7.30    1.00
  -7  -3 -12    8.20    1.00
   7  -3 -12    6.80    1.20
  -7   3 -12    7.40    0.90
  -7  -3  12    7.30    1.20
   8   3 -12   12.10    1.40
  -8  -3 -12   10.90    1.30
  -8   3  12   11.00    1.40
  -8  -3  12   10.50    1.40
  -8   3 -12   11.00    1.20
   8  -3 -12   12.20    1.60
   9   3 -12    8.60    1.40
  -9   3 -12    6.80    1.00
   9  -3 -12    6.40    1.20
   0   4 -12    9.70    0.60
   0   4  12   11.10    0.70
   0  -4 -12   10.50    1.10
   0   4 -12   10.50    0.90
   0  -4  12   10.10    0.80
  -1  -4 -12   42.60    2.00
   1  -4  12   47.00    2.00
   1   4 -12   45.90    1.90
  -1  -4 -12   43.70    2.70
  -1   4  12   45.70    2.00
   1   4 -12   44.90    2.60
  -1   4 -12   46.80    1.90
   1   4  12   48.10    2.00
  -1   4 -12   48.90    2.50
   1  -4 -12   47.90    2.80
  -1  -4  12   46.00    2.10
  -2  -4 -12   -0.80    0.40
   2   4 -12   -0.10    0.50
   2   4 -12    0.60    0.30
  -2  -4 -12    0.20    0.50
  -2   4  12    0.60    0.40
   2  -4  12    0.80    0.40
   2  -4 -12    0.50    0.70
  -2   4 -12   -0.10    0.40
  -2   4 -12    0.50    0.40
   2   4  12    0.70    0.50
  -2  -4  12    0.60    0.50
   3   4 -12   37.10    2.30
  -3   4  12   37.90    1.80
   3  -4  12   39.50    1.70
  -3   4  12   38.70    2.00
  -3  -4 -12   37.20    1.70
  -3   4 -12   39.00    1.70
   3  -4 -12   37.00    2.50
  -3  -4  12   39.00    2.00
   4  -4  12   13.00    0.90
  -4   4  12   11.10    1.10
  -4  -4 -12   12.70    0.80
   4   4 -12    8.20    1.20
  -4  -4 -12   11.40    1.00
  -4   4  12   11.40    1.10
  -4   4 -12   11.80    0.90
   4  -4 -12   11.90    1.40
  -4  -4  12   11.70    1.20
   5  -4  12   10.00    0.90
  -5   4  12    7.10    0.90
  -5  -4 -12    8.20    0.80
  -5  -4 -12    8.50    1.00
   5   4 -12    6.60    1.10
  -5   4  12    8.20    1.00
  -5   4 -12    6.90    0.80
   5  -4 -12    6.80    1.20
  -5  -4  12    6.80    1.00
  -6   4  12    7.70    1.00
   6   4 -12    8.70    1.10
  -6   4  12    9.90    1.20
  -6  -4 -12    8.30    0.90
  -6  -4 -12    7.10    0.90
  -6  -4  12    8.90    1.20
   6  -4 -12    7.60    1.30
  -6   4 -12   10.70    1.00
  -7   4  12   16.30    1.50
   7   4 -12   15.00    1.40
  -7  -4 -12   17.30    1.10
  -7   4  12   15.10    1.50
  -7  -4 -12   15.40    1.40
   7  -4 -12   16.20    1.70
  -7   4 -12   13.40    1.20
  -7  -4  12   14.80    1.50
   8   4 -12    0.70    0.90
  -8  -4 -12    2.50    0.90
  -8  -4  12    1.40    1.00
  -8   4 -12    1.10    0.80
   8  -4 -12    1.80    1.00
   9   4 -12   10.20    1.50
   9  -4 -12   10.00    1.60
   0  -5 -12    6.50    1.10
   0   5  12    6.80    0.70
   0   5 -12    5.20    0.50
   0   5 -12    5.40    0.70
   1  -5  12  100.99    3.80
  -1  -5 -12   91.79    5.20
   1   5 -12   93.59    3.70
  -1  -5 -12   95.09    3.80
  -1   5  12   95.39    3.80
   1   5 -12   95.39    5.10
   1   5  12   95.29    3.80
   1  -5 -12   95.39    5.30
  -1  -5  12   95.19    3.90
  -1   5 -12   98.89    5.10
  -1   5 -12   95.09    3.70
   2   5 -12   11.50    1.10
  -2   5  12   11.90    0.90
   2  -5  12   12.10    0.80
  -2  -5 -12   10.70    0.80
   2  -5 -12   11.80    1.40
  -2   5 -12   11.20    1.00
  -2  -5  12   11.40    1.00
   2   5  12   12.00    1.00
  -2   5 -12   10.80    0.80
   3  -5  12    7.40    0.80
  -3   5  12    7.40    0.90
  -3  -5 -12    7.50    0.80
  -3   5  12    6.40    0.80
   3   5 -12    5.40    0.90
  -3  -5  12    8.00    0.90
  -3   5 -12    6.90    0.80
   3  -5 -12    6.30    1.00
  -4   5  12   10.80    1.10
  -4  -5 -12   12.10    0.90
   4   5 -12    9.00    1.20
  -4   5  12   11.10    1.20
  -4  -5 -12   12.30    1.10
  -4   5 -12   10.20    1.00
   4  -5 -12   12.40    1.40
  -4  -5  12   10.90    1.20
  -5  -5 -12   28.90    1.40
   5   5 -12   28.10    1.90
  -5   5  12   26.80    1.70
  -5   5  12   27.00    1.70
  -5  -5 -12   26.80    1.60
   5  -5 -12   27.00    2.10
  -5   5 -12   28.60    1.60
  -5  -5  12   28.50    1.80
   6   5 -12   48.50    2.90
  -6  -5 -12   51.69    2.20
  -6   5  12   49.00    2.50
  -6  -5 -12   45.90    2.40
  -6   5 -12   46.40    2.20
  -6  -5  12   50.19    2.70
   6  -5 -12   42.60    3.10
   7   5 -12    2.90    0.90
  -7   5  12    2.90    0.90
  -7  -5 -12    2.10    0.90
  -7  -5  12    3.20    1.00
   7  -5 -12    3.40    1.00
  -7   5 -12    1.80    0.80
   8   5 -12    4.40    1.00
  -8  -5 -12    4.70    1.00
  -8  -5  12    4.10    1.10
  -8   5 -12    4.70    0.90
   8  -5 -12    4.70    1.20
   0   6 -12  153.18    5.60
   0   6  12  145.49    5.80
   0  -6 -12  138.59    7.90
   0  -6  12  151.28    5.90
   0   6 -12  151.48    7.70
  -1  -6 -12   42.50    2.80
  -1   6  12   42.80    2.00
   1   6 -12   45.70    1.80
   1  -6  12   45.60    2.00
   1   6 -12   45.20    2.60
  -1  -6  12   45.80    2.20
  -1   6 -12   45.00    1.90
  -1   6 -12   46.00    2.60
   1   6  12   43.20    2.00
   1  -6 -12   45.40    2.90
   2   6 -12  208.38   10.80
  -2   6  12  198.48    8.00
   2  -6  12  215.48    8.00
  -2   6  12  209.58    8.20
  -2  -6 -12  196.08    8.00
  -2  -6  12  207.98    8.20
   2   6  12  209.18    8.10
  -2   6 -12  217.08   10.70
  -2   6 -12  214.48    7.90
   2  -6 -12  208.88   11.10
  -3  -6 -12   66.49    2.90
  -3   6  12   66.69    3.10
  -3   6  12   67.09    2.90
   3   6 -12   69.79    3.80
  -3  -6  12   67.79    3.10
   3  -6 -12   66.89    4.10
  -3   6 -12   68.49    2.90
  -4  -6 -12   11.10    0.90
  -4  -6 -12   11.20    1.10
  -4   6  12   11.70    1.30
   4   6 -12   10.30    1.30
  -4   6  12    9.00    1.10
   4  -6 -12   11.50    1.60
  -4   6 -12    9.00    1.00
  -4  -6  12    9.60    1.30
  -5  -6 -12    9.30    1.20
  -5  -6 -12    9.70    0.90
   5   6 -12    9.70    1.20
  -5   6  12    8.40    1.10
  -5  -6  12    9.10    1.20
   5  -6 -12   10.70    1.60
  -5   6 -12    9.20    1.10
  -6   6  12    1.50    0.90
  -6  -6 -12    1.00    0.80
   6   6 -12    1.30    0.90
  -6   6 -12    0.00    0.70
  -6  -6  12    0.80    0.90
   6  -6 -12    1.20    1.00
  -7  -6 -12   -0.50    0.90
   7   6 -12    0.80    0.90
  -7   6  12    0.80    0.90
   7  -6 -12    1.70    1.00
  -7  -6  12    1.50    1.00
  -7   6 -12   -0.70    0.80
   8   6 -12    5.10    1.10
  -8  -6 -12    4.20    1.00
  -8   6 -12    5.30    1.00
   8  -6 -12    4.90    1.20
  -8  -6  12    8.00    1.30
   0   7 -12    5.50    0.60
   0   7  12    5.00    0.60
   0   7 -12    4.80    0.80
   0  -7  12    5.70    0.70
   0  -7 -12    5.40    0.90
  -1   7  12  116.29    4.70
   1   7 -12  118.19    6.30
   1   7  12  113.89    4.70
  -1  -7  12  119.29    4.80
  -1   7 -12  118.29    6.20
  -1   7 -12  123.59    4.60
   1  -7 -12  113.29    6.50
   2   7 -12  287.27   14.30
  -2   7  12  283.97   10.70
  -2   7  12  270.47   10.60
  -2   7 -12  277.47   14.20
  -2  -7  12  274.57   10.80
  -2   7 -12  282.77   10.40
   2   7  12  274.07   10.60
   2  -7 -12  264.47   14.50
  -3   7  12   25.10    1.50
  -3   7  12   28.10    1.80
   3   7 -12   31.30    2.00
  -3  -7 -12   28.30    1.50
  -3  -7  12   28.90    1.80
   3  -7 -12   27.00    2.30
  -3   7 -12   25.60    1.50
  -4   7  12   68.69    3.20
  -4  -7 -12   66.39    2.90
  -4  -7 -12   67.29    3.00
   4   7 -12   70.59    3.90
   4  -7 -12   67.69    4.20
  -4  -7  12   63.89    3.20
  -4   7 -12   71.39    3.00
  -5   7  12    6.50    1.10
  -5  -7 -12    6.80    1.00
  -5  -7 -12    6.90    0.80
   5   7 -12    8.10    1.30
  -5   7 -12    7.60    1.00
  -5  -7  12    6.00    1.10
   5  -7 -12    6.60    1.30
  -6   7  12   19.90    1.70
  -6  -7 -12   17.60    1.50
   6   7 -12   19.80    1.70
  -6  -7  12   19.90    1.80
   6  -7 -12   18.40    2.10
  -6   7 -12   18.20    1.40
  -7   7  12    5.60    1.10
  -7  -7 -12    4.80    1.00
   7   7 -12    6.40    1.10
  -7  -7  12    4.50    1.20
  -7   7 -12    4.90    1.00
   7  -7 -12    5.50    1.20
  -8   7  12    2.00    1.00
   8   7 -12    1.30    1.00
   0   8 -12    7.90    0.70
   0   8 -12    6.10    1.00
   0   8  12    5.40    0.60
  -1   8  12   55.89    2.70
  -1   8  12   58.29    2.50
   1   8 -12   60.39    3.30
   1   8  12   54.59    2.50
  -1  -8  12   59.39    2.70
  -1   8 -12   61.49    2.40
   1  -8 -12   53.39    3.60
  -1   8 -12   56.89    3.30
  -2   8  12   75.39    3.50
   2   8 -12   81.49    4.30
  -2   8 -12   78.59    3.20
   2  -8 -12   73.89    4.70
   2   8  12   74.79    3.20
  -2  -8  12   72.49    3.40
  -2   8 -12   78.29    4.30
   3   8 -12  217.28   11.30
  -3   8  12  223.38    8.70
   3  -8 -12  217.08   11.80
   3   8  12  206.98    8.50
  -3   8 -12  229.88    8.40
  -3  -8  12  216.98    8.70
  -4   8  12   14.20    1.50
   4   8 -12   15.60    1.50
  -4  -8 -12   13.40    1.30
  -4   8 -12   14.90    1.30
  -4  -8  12   14.80    1.50
   4  -8 -12   14.90    1.80
   5   8 -12   80.09    4.30
  -5   8  12   76.79    3.60
  -5  -8 -12   72.69    3.40
  -5   8 -12   79.29    3.40
  -5  -8  12   75.19    3.70
   5  -8 -12   73.89    4.80
  -6  -8 -12    7.60    1.10
  -6   8  12    8.90    1.20
   6   8 -12    8.60    1.30
  -6   8 -12    6.80    1.10
  -6  -8  12    7.20    1.20
   6  -8 -12    6.80    1.40
   7   8 -12   15.70    1.60
  -7   8  12   16.10    1.70
  -7  -8 -12   14.50    1.50
   7  -8 -12   14.70    1.90
  -7  -8  12   14.50    1.80
  -7   8 -12   14.60    1.30
   0   9  12    6.50    0.90
   0   9 -12    7.50    1.20
  -1   9  12   29.40    1.90
   1   9 -12   34.60    2.20
   1   9  12   29.40    1.60
  -1   9 -12   32.80    1.50
  -1   9 -12   32.20    2.20
   1  -9 -12   27.70    2.40
  -2   9  12   73.19    3.50
   2   9 -12   76.79    4.20
   2  -9 -12   70.59    4.60
   2   9  12   73.59    3.20
  -2   9 -12   75.79    4.30
  -2   9 -12   80.59    3.20
  -3   9  12    0.90    0.80
   3   9 -12    1.00    0.80
   3  -9 -12    0.20    0.90
  -3   9 -12    1.30    0.80
   3   9  12    0.50    0.60
  -3  -9  12    0.30    0.80
  -4   9  12   79.99    3.80
  -4  -9 -12   78.19    3.50
   4   9 -12   82.69    4.50
   4  -9 -12   78.79    5.00
  -4   9 -12   82.39    3.40
  -4  -9  12   77.59    3.70
  -5   9  12   15.50    1.60
   5   9 -12   15.90    1.60
  -5  -9 -12   14.50    1.30
  -5  -9  12   15.20    1.60
  -5   9 -12   14.70    1.40
   5  -9 -12   11.80    2.00
  -6  -9 -12   49.30    2.60
  -6   9  12   51.29    2.90
   6   9 -12   52.89    3.10
   6  -9 -12   47.10    3.50
  -6  -9  12   52.19    2.90
  -6   9 -12   53.59    2.60
  -7   9  12    0.70    1.00
  -7  -9  12    3.00    1.10
   0  10  12   78.29    3.60
   0  10 -12   85.59    4.70
  -1  10  12    0.70    0.70
   1  10 -12    0.80    0.80
  -1  10 -12    1.20    0.80
   1  10  12    1.10    0.70
  -2  10  12    1.70    0.80
   2  10 -12    2.80    1.00
  -2  10 -12    0.80    0.70
   2  10  12    4.00    0.70
  -2  10 -12    2.70    0.90
  -3  10  12   39.70    2.30
   3  10 -12   38.90    2.60
   3  10  12   39.00    2.00
  -3  10 -12   39.60    2.00
   3 -10 -12   38.20    2.90
  -4  10  12    5.10    1.00
   4  10 -12    6.20    1.20
  -4  10 -12    5.10    0.90
   4 -10 -12    5.10    1.40
   5  10 -12   37.60    2.50
  -5  10  12   33.70    2.30
  -5 -10 -12   32.70    1.90
  -5 -10  12   35.20    2.20
  -5  10 -12   36.00    2.00
   5 -10 -12   33.40    2.90
  -6 -10 -12    1.20    0.90
  -6  10  12    1.50    1.10
   6  10 -12    2.50    1.10
  -6  10 -12    1.40    1.00
  -6 -10  12    1.70    1.00
   6 -10 -12    1.60    1.30
   0  11  12    0.90    0.70
   0  11 -12    1.40    0.90
   1  11 -12   35.70    2.50
  -1  11  12   35.10    2.10
  -1  11 -12   35.50    2.50
   1  11  12   33.40    2.00
   2  11 -12    0.50    1.00
  -2  11  12    1.50    0.90
  -2  11 -12    0.50    0.90
   2  11  12    0.80    0.70
   3  11 -12    3.50    1.00
  -3  11  12    2.60    1.00
  -3  11 -12    2.10    0.90
  -4  11  12   17.30    1.60
   4  11 -12   16.70    1.80
   4  11  12   16.30    1.30
  -4  11 -12   13.90    1.40
   5  11 -12   -1.20    1.00
  -5 -11 -12    0.10    0.80
  -5  11  12   -0.70    1.00
  -5  11 -12   -1.70    0.90
   5 -11 -12    0.00    1.20
   0  12 -12   31.50    2.40
   0  12  12   29.70    1.90
  -1  12  12    1.80    0.90
   1  12 -12    0.90    1.10
   1  12  12    2.10    0.80
  -1  12 -12    1.80    1.00
   2  12 -12   14.80    1.80
  -2  12  12   14.10    1.50
  -2  12 -12   12.90    1.60
   2  12  12   14.60    1.30
   3  12 -12    4.60    1.30
  -3  12  12    5.30    1.10
   4  12 -12   -1.90    1.10
  -4  12  12    0.60    0.90
   0  13  12   -0.90    0.80
  -1  13  12   16.50    1.60
   1  13 -12   15.00    1.90
  -1  13 -12   14.60    1.80
   1  13  12   14.40    1.50
  -2  13  12    7.40    1.20
   2  13 -12    6.60    1.30
  -2  13 -12    6.40    1.30
   0  14  12    1.30    1.00
   1   0 -13    0.90    0.50
  -1   0 -13    1.50    0.50
  -1   0 -13    1.60    0.40
   1   0  13    0.80    0.50
  -2   0 -13    3.40    0.50
   2   0  13    5.40    0.60
  -3   0  13    1.90    0.60
   3   0  13    2.00    0.50
  -3   0 -13    2.20    0.50
   3   0 -13    1.00    0.60
   4   0 -13  353.86   17.60
  -4   0  13  346.97   13.00
  -4   0 -13  331.67   12.90
   4   0  13  340.97   13.20
  -4   0  13  347.57   13.30
  -5   0  13   29.70    1.90
   5   0 -13   29.90    2.10
  -5   0 -13   31.40    1.50
  -6   0  13   90.79    4.20
  -6   0 -13   91.89    3.70
   6   0 -13   93.89    5.20
  -6   0 -13   94.89    3.90
  -7   0 -13    4.90    0.90
   7   0 -13    5.50    1.10
  -7   0 -13    7.20    0.80
  -7   0  13    5.20    1.10
  -8   0 -13   34.10    2.00
   8   0 -13   35.80    2.50
  -8   0 -13   36.30    1.80
  -8   0  13   34.00    2.30
   9   0 -13   15.50    1.80
  -9   0  13   15.30    1.80
  -9   0 -13   15.20    1.40
   0  -1 -13  165.78    6.60
   0   1 -13  165.98    6.50
   0  -1 -13  177.88    8.90
   0  -1  13  168.28    6.70
   0   1 -13  184.58    8.90
  -1  -1 -13  198.88   10.00
   1  -1  13  188.98    7.50
   1   1 -13  196.28    7.30
  -1  -1 -13  180.88    7.30
   1   1 -13  205.58   10.00
  -1  -1  13  183.38    7.50
  -1   1 -13  187.68    7.30
   1  -1 -13  203.08   10.00
   1  -1 -13  186.78    7.40
  -1   1 -13  209.98    9.90
   2   1 -13  262.57   12.90
   2  -1  13  239.88    9.70
   2   1 -13  252.47    9.50
  -2   1  13  257.77    9.80
  -2   1 -13  245.38    9.50
   2  -1 -13  260.37   13.00
   2   1  13  251.17    9.70
   3   1 -13   74.49    4.00
  -3   1  13   68.89    3.10
  -3  -1 -13   69.59    2.90
   3  -1  13   72.39    3.00
  -3   1 -13   72.49    2.90
   3   1  13   76.49    3.10
  -3  -1  13   76.29    3.20
   3  -1 -13   75.49    4.10
  -4  -1 -13    6.80    0.70
   4   1 -13    7.70    1.10
   4  -1  13    7.90    0.90
  -4   1  13    8.80    1.00
  -4   1  13    6.90    0.80
  -4   1 -13    7.60    0.80
  -4  -1  13    5.90    0.90
   5  -1  13  147.79    5.90
  -5  -1 -13  160.08    6.00
  -5   1  13  152.88    5.90
  -5   1  13  150.38    6.10
  -5  -1 -13  146.09    5.80
   5   1 -13  152.58    7.90
   5  -1 -13  141.09    7.90
  -5  -1  13  149.88    6.20
  -5   1 -13  146.19    5.80
   6   1 -13   28.20    2.00
  -6  -1 -13   27.60    1.60
  -6  -1 -13   28.80    1.50
  -6   1  13   29.40    1.90
   6  -1 -13   25.50    2.10
  -6  -1  13   27.90    1.80
  -6   1 -13   28.50    1.40
  -7  -1 -13   22.60    1.30
  -7   1  13   20.50    1.70
  -7  -1 -13   21.20    1.50
   7   1 -13   22.70    1.90
  -7   1 -13   19.60    1.50
   7  -1 -13   20.70    1.90
  -7   1 -13   23.00    1.40
  -7  -1  13   20.40    1.80
  -8  -1 -13   16.90    1.50
  -8  -1 -13   15.00    1.20
  -8   1  13   18.50    1.70
   8   1 -13   15.70    1.60
  -8  -1  13   18.70    1.70
  -8   1 -13   19.00    1.40
   8  -1 -13   17.00    1.80
  -8   1 -13   14.40    1.40
  -9   1  13   14.90    1.90
   9   1 -13   16.10    1.80
   9  -1 -13   16.00    1.80
  -9   1 -13   14.00    1.40
   0  -2 -13   -1.00    0.40
   0   2 -13    0.60    0.30
   0   2 -13    0.60    0.40
   0  -2  13    0.20    0.40
   0   2  13    0.50    0.40
  -1   2  13  209.48    8.00
   1   2 -13  210.58   10.60
  -1  -2 -13  203.18   10.70
   1   2 -13  207.88    7.80
   1  -2  13  209.28    8.00
   1  -2 -13  197.78    7.90
  -1   2 -13  216.88   10.60
   1  -2 -13  211.38   10.80
  -1   2 -13  208.68    7.80
  -1  -2  13  207.08    8.10
  -2  -2 -13  253.57   10.00
  -2   2  13  265.87   10.20
   2  -2  13  259.97   10.20
   2   2 -13  269.97   13.60
   2   2 -13  267.47   10.00
  -2  -2  13  271.67   10.30
  -2   2 -13  281.17   13.50
  -2   2 -13  262.27   10.00
   2  -2 -13  265.97   13.70
  -3   2  13  283.87   10.80
  -3  -2 -13  278.17   10.50
   3   2 -13  301.87   14.40
   3  -2  13  281.07   10.70
   3  -2 -13  273.07   14.50
  -3   2 -13  275.17   10.50
   3   2  13  276.77   10.80
  -3  -2  13  275.47   10.90
  -4   2  13   13.10    1.10
   4  -2  13   12.30    0.90
   4   2 -13   11.70    1.10
  -4  -2 -13   10.00    0.80
  -4   2  13   12.50    1.00
   4  -2 -13    8.40    1.30
   4   2  13    8.10    0.90
  -4  -2  13    9.50    1.20
  -4   2 -13   10.70    0.90
   5   2 -13   10.30    1.10
  -5  -2 -13   10.70    1.10
  -5   2  13   11.80    1.20
  -5   2  13   11.60    1.10
   5  -2  13   11.10    1.00
  -5  -2 -13   10.00    0.90
  -5   2 -13   11.40    0.90
  -5  -2  13   10.20    1.30
   5  -2 -13    8.60    1.20
  -6  -2 -13   11.50    1.20
   6   2 -13   11.20    1.20
  -6  -2 -13   10.30    0.90
   6  -2  13   10.10    1.10
  -6   2  13   11.40    1.40
  -6   2 -13    9.00    1.00
  -6  -2  13    8.40    1.10
   7   2 -13   11.70    1.40
  -7  -2 -13   12.10    1.00
  -7   2  13   12.00    1.50
  -7  -2 -13   11.60    1.20
   7  -2 -13   10.30    1.40
  -7  -2  13   10.30    1.30
  -7   2 -13   11.60    1.10
  -8   2  13   15.50    1.70
  -8  -2 -13   17.20    1.30
  -8  -2 -13   15.00    1.40
   8   2 -13   16.60    1.70
  -8   2 -13   16.90    1.30
  -8  -2  13   16.00    1.70
   8  -2 -13   15.50    1.70
   9   2 -13   22.30    2.10
  -9   2  13   26.80    2.20
  -9   2 -13   26.10    1.60
   9  -2 -13   25.70    2.20
   0  -3 -13  156.68    8.30
   0   3 -13  162.48    8.10
   0   3  13  164.68    6.10
   0  -3  13  160.38    6.10
   0  -3 -13  140.09    6.00
   0   3 -13  157.78    5.90
   1   3 -13   27.40    1.60
   1  -3  13   27.20    1.30
  -1   3  13   27.50    1.30
   1   3 -13   26.40    1.20
  -1  -3 -13   22.50    1.70
  -1  -3  13   22.10    1.40
  -1   3 -13   25.60    1.20
  -1   3 -13   26.40    1.50
   1   3  13   25.90    1.30
   1  -3 -13   20.90    1.80
   2  -3  13  194.98    7.50
   2   3 -13  190.18   10.00
  -2   3  13  196.18    7.50
  -2  -3 -13  197.68    7.40
   2   3 -13  197.58    7.30
  -2   3 -13  196.98    9.90
   2   3  13  190.88    7.50
   2  -3 -13  189.98   10.20
  -2  -3  13  193.28    7.60
  -2   3 -13  193.58    7.30
   3   3 -13  137.09    7.00
  -3  -3 -13  130.59    5.20
   3  -3  13  132.29    5.20
  -3   3  13  133.19    5.40
  -3   3 -13  140.09    5.20
   3   3  13  139.09    5.30
   3  -3 -13  127.69    7.20
  -3  -3  13  132.39    5.50
   4  -3  13   14.00    0.90
  -4   3  13   13.60    1.10
  -4   3  13   15.30    1.10
   4   3 -13   12.40    1.10
  -4  -3 -13   13.70    0.90
  -4  -3  13   11.80    1.10
   4  -3 -13   10.10    1.40
  -4   3 -13   12.30    0.90
  -5   3  13   18.70    1.40
   5  -3  13   18.70    1.20
  -5  -3 -13   19.30    1.30
  -5   3  13   18.50    1.40
  -5  -3 -13   17.80    1.00
   5   3 -13   18.90    1.40
   5  -3 -13   14.90    1.60
  -5  -3  13   18.90    1.50
  -5   3 -13   18.40    1.10
   6   3 -13    7.30    1.30
  -6  -3 -13    9.80    1.10
  -6   3  13    8.80    1.00
   6  -3  13   10.20    1.00
  -6  -3 -13    8.10    0.90
  -6   3  13    9.70    1.20
   6  -3 -13    6.40    1.20
  -6  -3  13    7.60    1.10
  -6   3 -13    8.90    1.00
  -7  -3 -13    7.80    1.00
   7   3 -13    7.10    1.10
  -7   3  13    6.80    1.10
  -7  -3 -13    6.20    0.90
  -7   3 -13    7.30    0.90
   7  -3 -13    6.90    1.20
  -7  -3  13    6.30    1.20
  -8  -3 -13   12.60    1.40
   8   3 -13   14.80    1.60
  -8   3  13   14.70    1.50
  -8  -3  13   14.60    1.60
   8  -3 -13   12.80    1.60
  -8   3 -13   14.60    1.20
   0   4 -13  153.88    7.60
   0  -4  13  147.69    5.80
   0   4 -13  146.49    5.60
   0   4  13  152.88    5.80
   0  -4 -13  144.39    7.80
   0  -4 -13  142.19    5.70
  -1   4  13   73.19    3.10
  -1  -4 -13   70.19    4.10
  -1  -4 -13   69.59    3.00
   1  -4  13   76.99    3.10
   1   4 -13   73.19    4.00
   1   4 -13   71.79    2.90
  -1   4 -13   80.99    4.00
   1  -4 -13   75.69    4.20
   1   4  13   80.09    3.10
  -1  -4  13   74.59    3.10
  -1   4 -13   75.39    3.00
   2   4 -13   33.90    1.40
  -2   4  13   32.30    1.60
  -2  -4 -13   31.60    1.60
   2   4 -13   32.20    2.00
   2  -4  13   33.60    1.50
  -2   4 -13   34.40    1.90
   2  -4 -13   30.70    2.20
   2   4  13   32.50    1.60
  -2  -4  13   33.20    1.70
  -2   4 -13   33.90    1.50
  -3  -4 -13  174.68    6.80
   3   4 -13  174.08    9.20
   3  -4  13  186.58    6.90
  -3   4  13  177.78    7.00
  -3   4  13  174.98    7.00
  -3   4 -13  178.58    6.80
  -3  -4  13  174.78    7.10
   3   4  13  179.08    6.90
   3  -4 -13  173.18    9.40
   4   4 -13   62.59    3.50
  -4   4  13   65.09    2.90
  -4   4  13   64.09    2.90
   4  -4  13   66.49    2.70
  -4  -4 -13   63.79    2.60
  -4   4 -13   63.89    2.70
  -4  -4  13   63.99    3.00
   4  -4 -13   60.59    3.80
  -5  -4 -13   20.70    1.20
  -5  -4 -13   20.40    1.40
  -5   4  13   19.70    1.50
   5   4 -13   19.00    1.60
   5  -4  13   21.80    1.20
  -5   4  13   20.30    1.50
  -5  -4  13   18.20    1.60
  -5   4 -13   19.80    1.20
   5  -4 -13   16.60    1.80
  -6   4  13   26.10    1.70
   6   4 -13   25.90    1.90
  -6  -4 -13   25.60    1.40
  -6  -4 -13   28.20    1.60
  -6   4  13   26.30    1.70
   6  -4 -13   23.50    2.10
  -6  -4  13   26.00    1.90
  -6   4 -13   26.30    1.50
   7   4 -13    7.00    1.00
  -7  -4 -13    8.00    0.90
  -7  -4 -13    7.10    1.00
  -7   4  13    8.00    1.10
  -7  -4  13    9.00    1.30
   7  -4 -13    9.50    1.50
  -7   4 -13    8.10    1.00
   8   4 -13    4.00    1.00
  -8  -4 -13    3.30    0.90
  -8  -4  13    4.40    1.10
   8  -4 -13    3.20    1.00
  -8   4 -13    2.50    0.90
   0   5 -13  221.58    8.30
   0  -5 -13  217.28   11.60
   0   5  13  220.78    8.50
   0   5 -13  223.18   11.40
   0  -5  13  226.08    8.60
   1   5 -13   71.39    2.80
  -1   5  13   70.29    3.00
   1  -5  13   75.29    3.00
   1   5 -13   73.99    3.90
  -1  -5 -13   66.59    4.00
  -1  -5 -13   69.29    3.00
  -1   5 -13   75.79    3.90
  -1   5 -13   71.89    2.90
   1   5  13   70.09    3.00
  -1  -5  13   72.49    3.10
   1  -5 -13   73.79    4.20
   2   5 -13   44.80    2.70
  -2   5  13   43.90    2.10
   2  -5  13   47.20    2.00
  -2  -5 -13   43.80    2.10
  -2  -5  13   47.30    2.20
   2  -5 -13   47.70    3.00
  -2   5 -13   47.90    2.60
  -2   5 -13   46.10    2.00
   2   5  13   48.60    2.10
  -3  -5 -13   52.19    2.30
   3  -5  13   58.19    2.30
   3   5 -13   50.79    3.10
  -3   5  13   52.99    2.60
  -3   5  13   50.19    2.40
  -3   5 -13   54.29    2.30
   3  -5 -13   55.19    3.40
   3   5  13   57.09    2.40
  -3  -5  13   54.39    2.60
   4   5 -13   20.20    1.70
  -4   5  13   23.50    1.60
  -4   5  13   21.70    1.40
  -4  -5 -13   25.40    1.50
  -4  -5 -13   22.30    1.20
   4  -5 -13   20.90    1.90
  -4  -5  13   23.70    1.60
  -4   5 -13   21.60    1.30
  -5   5  13   95.79    4.10
  -5  -5 -13   95.29    4.10
  -5   5  13   94.59    4.20
  -5  -5 -13  100.89    3.90
   5   5 -13   97.49    5.30
  -5   5 -13  102.29    4.00
  -5  -5  13   97.29    4.30
   5  -5 -13   93.29    5.60
  -6  -5 -13   58.29    2.80
  -6  -5 -13   59.99    2.60
   6   5 -13   60.39    3.50
  -6   5  13   59.19    2.90
   6  -5 -13   52.59    3.70
  -6  -5  13   60.09    3.10
  -6   5 -13   61.99    2.70
  -7   5  13    9.30    1.20
   7   5 -13    9.70    1.40
  -7  -5 -13    8.20    1.10
   7  -5 -13   10.70    1.60
  -7  -5  13    8.40    1.30
  -7   5 -13    9.40    1.10
  -8  -5 -13    3.10    1.00
   8   5 -13    5.50    1.10
  -8   5 -13    4.50    1.00
  -8  -5  13    5.60    1.20
   8  -5 -13    5.30    1.20
   0  -6 -13  148.09    8.10
   0   6 -13  153.58    5.80
   0  -6  13  154.48    6.00
   0   6  13  145.99    5.90
   0   6 -13  155.48    7.90
   1  -6  13   13.90    1.00
   1   6 -13   13.40    1.20
  -1   6  13   12.00    0.90
  -1  -6 -13   10.80    1.30
   1   6 -13   11.20    0.80
  -1   6 -13   10.90    0.90
   1  -6 -13   13.20    1.50
  -1   6 -13   10.80    1.20
  -1  -6  13   12.70    1.10
   1   6  13    8.40    1.00
   2  -6  13   73.89    2.90
  -2   6  13   65.89    2.90
   2   6 -13   66.19    3.80
  -2  -6 -13   66.69    2.90
  -2  -6  13   70.39    3.10
  -2   6 -13   69.59    2.80
   2   6  13   67.79    2.90
   2  -6 -13   65.19    4.10
  -2   6 -13   70.69    3.80
  -3   6  13   23.00    1.40
   3   6 -13   20.10    1.70
  -3  -6 -13   23.80    1.30
  -3   6  13   23.60    1.60
   3  -6 -13   23.40    2.00
   3   6  13   24.70    1.40
  -3  -6  13   25.10    1.60
  -3   6 -13   23.20    1.30
  -4   6  13  138.29    5.60
   4   6 -13  145.39    7.40
  -4  -6 -13  141.59    5.60
  -4   6  13  134.29    5.70
  -4  -6 -13  137.69    5.50
   4  -6 -13  138.29    7.70
  -4   6 -13  142.29    5.50
  -4  -6  13  140.79    5.90
   5   6 -13   66.89    3.80
  -5  -6 -13   65.49    2.80
  -5  -6 -13   66.79    3.00
  -5   6  13   65.69    3.10
  -5  -6  13   65.19    3.20
   5  -6 -13   62.79    4.10
  -5   6 -13   65.49    2.80
  -6   6  13   82.69    3.80
  -6  -6 -13   84.19    3.40
   6   6 -13   82.89    4.60
  -6  -6 -13   78.59    3.60
  -6   6 -13   86.29    3.50
  -6  -6  13   82.79    3.90
   6  -6 -13   72.69    4.90
  -7   6  13    6.80    1.10
  -7  -6 -13    5.50    1.00
   7   6 -13    6.30    1.10
  -7   6 -13    5.80    1.00
   7  -6 -13    5.80    1.20
  -7  -6  13    7.40    1.30
   8   6 -13    1.50    1.00
   8  -6 -13    2.60    1.10
   0  -7 -13    1.60    0.80
   0   7  13    0.20    0.50
   0   7 -13    1.20    0.70
   0   7 -13    1.90    0.50
   0  -7  13    1.00    0.60
   1   7 -13   67.59    3.70
  -1   7  13   68.99    2.80
  -1   7 -13   66.09    3.70
   1   7  13   59.59    2.80
  -1   7 -13   68.89    2.70
  -1  -7  13   65.79    2.90
   1  -7 -13   59.89    3.90
  -2   7  13   53.59    2.30
  -2   7  13   52.49    2.70
   2   7 -13   51.59    3.10
  -2  -7  13   55.49    2.60
   2   7  13   51.59    2.40
   2  -7 -13   51.59    3.50
  -2   7 -13   51.19    3.10
  -2   7 -13   52.89    2.40
  -3   7  13   87.49    3.60
  -3  -7 -13   83.09    3.60
  -3   7  13   88.09    3.90
   3   7 -13   86.19    4.70
  -3  -7  13   88.59    3.90
   3   7  13   85.49    3.60
  -3   7 -13   84.79    3.50
   3  -7 -13   84.59    5.10
  -4   7  13   25.50    1.90
  -4  -7 -13   24.60    1.50
   4   7 -13   26.40    1.90
  -4   7 -13   27.40    1.50
   4  -7 -13   26.60    2.30
  -4  -7  13   23.20    1.80
  -5  -7 -13   50.69    2.40
   5   7 -13   51.99    3.10
  -5   7  13   54.59    2.80
  -5  -7 -13   52.59    2.50
   5  -7 -13   50.19    3.60
  -5  -7  13   52.49    2.80
  -5   7 -13   54.49    2.50
  -6   7  13   37.70    2.30
   6   7 -13   36.90    2.40
  -6  -7 -13   34.90    2.10
  -6   7 -13   38.20    2.00
   6  -7 -13   34.10    2.80
  -6  -7  13   35.60    2.30
   7   7 -13   10.60    1.50
  -7   7  13    9.80    1.30
  -7  -7 -13    9.50    1.20
   7  -7 -13   10.50    1.70
  -7  -7  13   10.50    1.40
  -7   7 -13    9.10    1.10
  -8   7  13    1.40    1.00
   0   8  13    0.60    0.50
   0   8 -13    0.70    0.80
   0  -8 -13   -0.30    0.80
  -1   8  13   94.99    4.20
   1   8 -13   94.89    5.20
  -1   8  13   95.29    3.90
  -1   8 -13   96.49    5.20
  -1  -8  13  100.79    4.10
   1  -8 -13   90.09    5.50
   1   8  13   91.59    3.90
  -1   8 -13  103.49    3.80
  -2   8  13   35.40    2.00
   2   8 -13   38.20    2.40
   2   8  13   34.60    1.80
  -2   8 -13   37.30    2.40
   2  -8 -13   33.90    2.70
  -2   8 -13   37.60    1.80
  -2  -8  13   37.00    2.10
   3   8 -13   38.50    2.40
  -3   8  13   33.20    2.10
   3   8  13   35.40    1.90
  -3  -8  13   34.70    2.10
  -3   8 -13   34.90    1.80
   3  -8 -13   32.20    2.70
   4   8 -13    3.70    1.00
  -4   8  13    1.20    0.90
   4  -8 -13    1.90    1.10
  -4  -8  13    1.60    0.90
  -4   8 -13    1.70    0.80
   5   8 -13   12.40    1.50
  -5  -8 -13   10.00    1.30
  -5   8  13    8.90    1.20
  -5  -8  13   12.80    1.50
  -5   8 -13   10.90    1.20
   5  -8 -13   10.10    1.70
  -6  -8 -13    5.90    1.00
   6   8 -13    6.00    1.10
  -6   8  13    7.10    1.20
   6  -8 -13    6.60    1.40
  -6   8 -13    6.90    1.00
  -6  -8  13    7.80    1.20
  -7   8  13    9.20    1.30
  -7  -8 -13    7.10    1.10
   7   8 -13   10.90    1.50
  -7   8 -13    7.60    1.10
  -7  -8  13    9.20    1.40
   7  -8 -13    8.20    1.50
   0   9 -13   42.70    2.70
   0   9  13   45.50    2.00
  -1   9  13   12.30    1.30
   1   9 -13   14.40    1.40
   1  -9 -13   10.00    1.60
  -1   9 -13   11.40    1.00
  -1   9 -13   12.60    1.40
   1   9  13   10.30    1.00
   2   9 -13   33.80    2.30
  -2   9  13   30.20    2.00
  -2   9 -13   36.00    1.70
   2  -9 -13   29.60    2.60
   2   9  13   31.90    1.70
  -2   9 -13   31.20    2.20
   3   9 -13    2.60    1.00
  -3   9  13    1.00    0.80
   3  -9 -13    1.90    1.20
  -3  -9  13    1.80    0.80
   3   9  13    0.20    0.70
  -3   9 -13    1.50    0.70
  -4   9  13    8.30    1.20
   4   9 -13   12.80    1.50
  -4  -9  13    8.40    1.20
  -4   9 -13   10.60    1.20
   4   9  13    9.60    1.10
   4  -9 -13    8.30    1.50
  -5   9  13   16.30    1.70
   5   9 -13   16.90    1.70
  -5  -9 -13   16.40    1.40
  -5   9 -13   14.50    1.40
  -5  -9  13   15.30    1.60
   5  -9 -13   14.00    2.10
   6   9 -13    2.90    1.10
  -6  -9 -13    1.60    0.90
  -6   9  13    1.30    1.00
  -6   9 -13    1.50    1.00
  -6  -9  13    1.70    1.10
   6  -9 -13    1.60    1.20
   0  10  13   -0.20    0.60
   0  10 -13    0.00    0.90
  -1  10  13    5.50    1.00
   1  10 -13    5.30    1.10
  -1  10 -13    4.90    1.00
   1  10  13    4.90    0.90
  -2  10  13    5.50    0.90
   2  10 -13    5.90    1.10
  -2  10 -13    5.30    1.00
   2  10  13    5.10    0.70
  -2  10 -13    5.70    0.80
   2 -10 -13    4.40    1.20
  -3  10  13    3.80    1.00
   3  10 -13    3.40    1.10
  -3  10 -13    3.80    0.80
   3  10  13    3.60    0.80
   3 -10 -13    4.10    1.30
   4  10 -13   21.20    1.90
  -4  10  13   18.70    1.80
   4  10  13   20.10    1.40
   4 -10 -13   18.80    2.10
  -4  10 -13   20.50    1.50
  -5  10  13   15.60    1.60
   5  10 -13   18.90    1.80
   5 -10 -13   14.00    2.00
  -5 -10  13   18.00    1.80
  -5  10 -13   15.60    1.50
  -6 -10 -13   13.90    1.60
  -6 -10  13   17.00    1.80
   0  11  13    3.20    0.90
   0  11 -13    2.10    1.00
   1  11 -13   -0.20    1.00
  -1  11  13    0.20    0.70
  -1  11 -13    0.60    0.90
   1  11  13    1.10    0.70
  -2  11  13    0.50    0.90
  -2  11 -13    0.40    0.90
   2  11  13    0.50    0.70
   3  11 -13    9.50    1.60
  -3  11  13   10.20    1.30
  -3  11 -13    9.60    1.10
  -4  11  13    3.80    1.10
   4  11 -13    3.70    1.20
   4  11  13    3.70    0.80
   4 -11 -13    4.20    1.40
  -4  11 -13    2.70    0.90
  -5  11 -13   13.30    1.40
   0  12  13   10.40    1.30
   0  12 -13   11.30    1.60
   1  12 -13   -0.30    1.00
  -1  12  13    1.30    0.90
   1  12  13    2.00    0.80
  -1  12 -13    0.30    1.00
   2  12 -13   11.40    1.60
  -2  12  13   11.70    1.50
   2  12  13   13.20    1.40
  -2  12 -13   10.80    1.50
   3  12 -13    2.20    1.20
  -3  12  13    3.40    1.10
  -4  12 -13    7.70    1.20
   0  13 -13   13.90    1.90
   0  13  13   16.80    1.60
  -1  13  13   11.80    1.50
   1  13 -13   11.40    1.80
   1  13  13   11.60    1.40
  -1  13 -13    9.30    1.50
  -2  13  13    4.80    1.10
   0   0 -14   39.00    1.80
   0   0  14   39.00    1.90
   0   0 -14   36.40    2.30
   1   0 -14  506.35   24.90
  -1   0 -14  518.85   24.90
   1   0  14  481.05   18.60
   1   0 -14  474.15   18.30
  -1   0 -14  474.95   18.20
  -2   0 -14   -0.40    0.40
   2   0  14    0.50    0.50
   2   0 -14   -1.00    0.40
  -2   0  14   -1.40    0.50
   2   0 -14    0.30    0.50
   3   0 -14   71.89    3.90
  -3   0  14   70.29    3.10
   3   0  14   70.49    3.00
  -3   0 -14   68.09    2.80
  -4   0  14    3.00    0.80
   4   0 -14    3.70    0.70
  -4   0 -14    4.60    0.60
  -4   0  14    3.20    0.60
   4   0  14    3.20    0.70
  -5   0  14   -0.60    0.80
   5   0 -14    3.10    0.80
  -5   0 -14    1.40    0.50
   5   0  14   -0.40    0.60
  -6   0  14    5.00    1.00
   6   0 -14    5.20    1.00
  -6   0 -14    6.10    0.80
  -7   0  14    4.50    1.10
   7   0 -14    6.40    1.10
  -7   0 -14    5.60    0.80
  -8   0 -14    6.10    1.10
  -8   0  14    8.50    1.30
   8   0 -14    8.30    1.30
  -8   0 -14   10.10    1.10
  -9   0 -14   33.60    1.80
  -9   0 -14   30.80    2.00
   0   1 -14 1693.03   64.69
   0  -1  14 1736.73   66.09
   0  -1 -14 1836.92   88.59
   0   1 -14 1792.92   93.19
   0  -1 -14 1667.33   64.59
  -1  -1 -14   32.10    1.40
  -1   1  14   26.90    1.50
   1   1 -14   30.90    1.80
   1   1 -14   29.10    1.30
  -1  -1 -14   25.60    1.90
   1  -1  14   29.90    1.50
  -1   1 -14   33.20    1.70
   1  -1 -14   23.70    1.40
   1   1  14   25.30    1.40
  -1  -1  14   22.80    1.50
   1  -1 -14   25.70    1.90
  -1   1 -14   28.80    1.30
   2   1 -14    0.20    0.40
   2  -1  14    0.40    0.50
  -2   1  14    0.00    0.50
  -2  -1 -14    0.90    0.40
   2   1  14   -0.10    0.50
  -2  -1  14   -1.20    0.50
   2  -1 -14   -0.10    0.50
  -2   1 -14   -0.30    0.40
   3   1 -14    8.20    0.90
   3  -1  14    6.70    0.90
  -3   1  14    7.30    0.80
  -3  -1 -14    9.30    0.80
   3  -1 -14    6.40    1.10
   3   1  14    8.80    0.90
  -3   1 -14    9.10    0.70
  -3  -1  14    6.50    0.80
   4   1 -14   13.40    1.20
  -4   1  14   13.20    1.10
  -4   1  14   15.20    1.20
   4  -1  14   12.80    1.00
  -4  -1 -14   11.90    0.90
   4   1  14   11.20    1.10
  -4   1 -14   15.30    1.00
   4  -1 -14   11.70    1.20
  -4  -1  14   11.90    1.30
   5  -1  14   79.29    3.30
  -5  -1 -14   76.29    3.20
  -5   1  14   75.89    3.50
  -5   1  14   78.29    3.40
   5   1 -14   82.29    4.30
  -5  -1  14   80.79    3.60
   5   1  14   73.89    3.30
   5  -1 -14   76.69    4.40
  -5   1 -14   74.79    3.10
  -6   1  14   30.00    1.90
   6  -1  14   28.10    1.70
   6   1 -14   29.60    2.10
  -6  -1 -14   31.20    1.60
   6  -1 -14   27.40    2.20
  -6  -1  14   27.50    2.00
  -6   1 -14   29.10    1.60
  -7  -1 -14   18.40    1.30
   7   1 -14   19.10    1.70
   7  -1  14   18.60    1.40
  -7   1  14   19.30    1.70
  -7  -1 -14   18.00    1.50
  -7   1 -14   20.50    1.30
   7  -1 -14   18.50    1.80
  -7  -1  14   17.90    1.70
  -8  -1 -14    0.40    0.90
  -8   1  14    1.50    1.00
  -8  -1 -14   -0.20    0.70
   8   1 -14    1.40    0.90
  -8  -1  14    0.80    1.00
   8  -1 -14    1.80    0.90
  -8   1 -14    1.10    0.70
   0   2 -14   28.50    1.30
   0  -2 -14   24.10    1.40
   0  -2  14   27.90    1.50
   0   2 -14   28.70    1.70
   0   2  14   28.70    1.40
  -1   2  14   87.79    3.40
   1   2 -14   88.89    4.40
  -1  -2 -14   80.39    4.50
   1  -2  14   90.09    3.40
  -1  -2 -14   87.59    3.40
   1   2 -14   87.69    3.30
  -1  -2  14   77.29    3.50
   1  -2 -14   81.39    4.60
   1  -2 -14   70.69    3.40
   1   2  14   74.89    3.40
  -1   2 -14   83.89    3.30
  -1   2 -14   87.99    4.40
   2   2 -14   13.10    0.90
   2  -2  14   12.70    0.90
   2   2 -14   13.30    1.00
  -2  -2 -14   14.70    0.90
  -2   2  14   11.70    0.90
  -2  -2  14    8.40    1.10
   2   2  14   10.70    1.00
   2  -2 -14   12.90    1.20
  -2   2 -14   12.30    0.90
  -3  -2 -14   12.10    0.90
  -3   2  14   11.10    1.10
   3   2 -14   13.50    1.10
   3  -2  14   12.60    0.90
  -3  -2  14   10.30    1.20
   3   2  14   13.60    1.00
   3  -2 -14   10.40    1.20
  -3   2 -14   13.10    0.80
  -4   2  14   74.29    3.10
   4   2 -14   75.49    3.90
  -4   2  14   71.59    3.20
  -4  -2 -14   70.49    2.90
   4  -2  14   74.59    3.00
   4   2  14   68.19    3.00
   4  -2 -14   66.09    4.10
  -4   2 -14   72.19    2.90
  -4  -2  14   71.59    3.30
   5   2 -14    1.40    0.80
  -5  -2 -14    2.40    0.50
  -5   2  14    1.70    0.70
  -5   2  14    2.60    0.70
   5  -2  14    2.70    0.60
   5  -2 -14    0.80    0.80
  -5   2 -14    2.80    0.60
  -5  -2  14    1.70    0.80
  -6  -2 -14  102.79    4.20
   6  -2  14  107.09    4.30
  -6  -2 -14  102.99    4.40
  -6   2  14  106.09    4.60
   6   2 -14  107.89    5.70
   6  -2 -14   92.39    5.70
  -6  -2  14  106.89    4.70
  -6   2 -14  106.29    4.20
   7   2 -14    1.00    0.80
  -7  -2 -14    1.10    0.70
  -7   2  14    2.70    0.90
  -7  -2 -14    0.80    0.80
   7  -2  14    0.80    0.70
  -7   2 -14    0.60    0.70
   7  -2 -14    0.90    0.90
  -7  -2  14    0.60    0.90
  -8  -2 -14   26.90    1.60
  -8   2  14   29.60    2.10
   8   2 -14   31.50    2.30
  -8  -2 -14   29.00    1.80
  -8   2 -14   31.60    1.70
  -8  -2  14   32.50    2.20
   8  -2 -14   29.80    2.40
  -9   2  14   10.20    1.40
   0   3 -14   13.50    1.10
   0  -3  14   13.60    1.00
   0   3 -14   12.80    0.80
   0   3  14   15.70    1.00
   0  -3 -14   10.90    0.90
   1   3 -14   19.50    1.00
  -1  -3 -14   15.50    1.50
   1   3 -14   18.40    1.30
  -1  -3 -14   18.40    1.10
   1  -3  14   18.70    1.10
  -1   3  14   19.60    1.10
   1  -3 -14   14.20    1.50
  -1   3 -14   18.60    1.00
  -1   3 -14   20.10    1.20
  -1  -3  14   15.50    1.10
   1   3  14   20.00    1.10
  -2   3  14   12.80    0.90
   2  -3  14   12.90    1.00
   2   3 -14   13.50    0.80
  -2  -3 -14   12.50    0.90
   2   3 -14   13.40    1.10
   2   3  14   11.90    1.00
   2  -3 -14   11.20    1.30
  -2   3 -14   12.30    0.90
  -2  -3  14    9.10    1.10
   3   3 -14    2.40    0.70
   3  -3  14    3.50    0.50
  -3  -3 -14    3.60    0.50
  -3   3  14    2.90    0.60
  -3  -3  14    2.10    0.60
   3   3  14    2.00    0.60
   3  -3 -14    2.00    0.80
  -3   3 -14    2.60    0.50
  -4  -3 -14    3.80    0.60
  -4   3  14    4.70    0.70
  -4   3  14    4.10    0.70
   4   3 -14    3.60    0.80
   4  -3  14    4.40    0.60
  -4   3 -14    4.00    0.60
   4  -3 -14    3.30    0.80
  -4  -3  14    3.60    0.80
   4   3  14    3.30    0.70
   5  -3  14   68.39    2.80
  -5   3  14   65.99    3.00
  -5  -3 -14   65.19    2.80
  -5   3  14   65.49    3.00
   5   3 -14   66.79    3.70
  -5   3 -14   67.79    2.80
  -5  -3  14   67.49    3.20
   5  -3 -14   60.59    3.90
  -6   3  14   11.60    1.30
   6   3 -14    8.20    1.10
   6  -3  14   11.60    1.10
  -6  -3 -14   11.40    1.20
  -6   3  14   10.30    1.30
  -6  -3 -14    9.70    1.00
   6  -3 -14    7.50    1.20
  -6  -3  14    8.20    1.20
  -6   3 -14   11.60    1.10
  -7  -3 -14   14.00    1.30
  -7   3  14   15.00    1.60
   7   3 -14   14.00    1.60
  -7  -3 -14   15.00    1.10
  -7   3 -14   15.30    1.20
  -7  -3  14   15.70    1.60
   7  -3 -14   14.30    1.70
  -8  -3 -14    0.50    0.90
   8   3 -14    1.00    0.90
  -8   3  14    1.60    1.00
   8  -3 -14    2.00    1.00
  -8   3 -14    0.80    0.80
  -8  -3  14    1.80    1.00
   0   4  14    0.60    0.50
   0   4 -14   -0.20    0.50
   0   4 -14   -0.10    0.40
   0  -4 -14   -0.60    0.40
   0  -4  14    0.70    0.50
  -1  -4 -14   24.30    1.30
   1   4 -14   23.80    1.60
  -1  -4 -14   21.90    1.70
  -1   4  14   22.70    1.20
   1  -4  14   24.70    1.30
   1   4 -14   23.00    1.10
  -1   4 -14   25.50    1.50
   1  -4 -14   23.90    1.90
   1   4  14   25.10    1.30
  -1   4 -14   24.50    1.20
  -1  -4  14   20.90    1.40
  -2   4  14   17.80    1.10
   2   4 -14   15.40    1.30
  -2  -4 -14   16.90    1.10
   2  -4  14   18.60    1.10
   2   4 -14   18.80    0.90
   2  -4 -14   17.40    1.60
   2   4  14   18.50    1.20
  -2  -4  14   15.40    1.20
  -2   4 -14   16.90    1.00
  -3   4  14    3.90    0.70
   3  -4  14    4.70    0.60
  -3   4  14    5.00    0.70
   3   4 -14    2.90    0.70
  -3  -4 -14    6.20    0.70
  -3  -4  14    3.30    0.80
   3  -4 -14    3.40    0.90
   3   4  14    4.30    0.70
  -3   4 -14    3.70    0.60
  -4   4  14   40.10    2.10
  -4  -4 -14   43.20    1.90
   4   4 -14   41.00    2.50
  -4   4  14   39.70    2.00
   4  -4  14   43.90    1.90
   4   4  14   39.20    2.00
  -4  -4  14   40.10    2.20
   4  -4 -14   37.80    2.70
  -4   4 -14   41.60    1.90
  -5   4  14    6.70    0.90
   5   4 -14    4.80    0.90
  -5  -4 -14    5.60    0.70
  -5  -4 -14    5.80    0.90
  -5   4  14    6.40    0.90
   5  -4  14    7.40    0.90
   5  -4 -14    5.80    1.10
  -5   4 -14    5.70    0.80
  -5  -4  14    6.40    1.10
   6   4 -14   29.40    2.20
  -6  -4 -14   31.60    1.60
  -6   4  14   32.70    1.90
  -6  -4 -14   29.50    1.80
  -6   4  14   30.20    1.90
  -6   4 -14   31.20    1.70
  -6  -4  14   31.60    2.10
   6  -4 -14   26.30    2.30
  -7   4  14    1.20    0.90
  -7  -4 -14    1.20    0.60
   7   4 -14    0.00    0.90
  -7  -4 -14    1.00    0.80
  -7   4 -14    0.80    0.80
  -7  -4  14    1.30    1.00
   7  -4 -14    1.70    1.00
  -8  -4 -14   26.30    1.90
   8   4 -14   31.80    2.30
   8  -4 -14   28.30    2.40
  -8  -4  14   32.10    2.30
  -8   4 -14   30.50    1.80
   0   5 -14   90.89    4.70
   0   5  14   89.99    3.60
   0  -5 -14   83.39    4.90
   0   5 -14   86.39    3.40
   0  -5  14   88.99    3.70
  -1  -5 -14   18.70    1.20
   1   5 -14   18.70    1.00
  -1   5  14   17.50    1.10
  -1  -5 -14   16.80    1.50
   1  -5  14   21.60    1.20
   1   5 -14   17.60    1.40
  -1   5 -14   18.10    1.40
  -1  -5  14   20.00    1.30
   1  -5 -14   17.70    1.70
   1   5  14   18.60    1.20
  -1   5 -14   18.00    1.00
   2   5 -14   61.99    3.40
   2  -5  14   67.39    2.60
  -2   5  14   61.89    2.70
  -2  -5 -14   58.99    2.60
   2   5  14   60.39    2.70
   2  -5 -14   60.99    3.70
  -2   5 -14   60.79    2.60
  -2  -5  14   61.09    2.80
  -3   5  14   14.50    1.30
  -3  -5 -14   15.30    1.10
   3   5 -14   12.10    1.20
   3  -5  14   16.00    1.00
  -3   5  14   15.30    1.20
  -3   5 -14   13.20    1.00
  -3  -5  14   15.40    1.30
   3  -5 -14   14.10    1.50
   3   5  14   16.00    1.20
  -4  -5 -14    8.20    0.90
  -4   5  14   10.00    1.20
  -4   5  14    7.70    0.90
   4   5 -14    5.80    1.00
  -4   5 -14    7.00    0.80
   4   5  14    5.50    0.80
  -4  -5  14    7.80    1.10
   4  -5 -14    8.40    1.40
  -5   5  14   10.00    1.20
   5   5 -14    9.50    1.30
  -5  -5 -14    9.70    1.20
  -5   5  14    9.50    1.10
  -5  -5 -14    9.90    1.00
  -5  -5  14   10.90    1.40
  -5   5 -14    9.60    1.10
   5  -5 -14    8.90    1.40
  -6  -5 -14   15.40    1.40
   6   5 -14   14.50    1.60
  -6   5  14   17.60    1.50
  -6  -5 -14   15.90    1.10
  -6  -5  14   15.50    1.60
  -6   5 -14   13.60    1.30
   6  -5 -14   15.30    1.80
  -7   5  14    4.80    1.00
   7   5 -14    4.60    1.00
  -7  -5 -14    4.70    1.00
  -7   5 -14    4.00    0.90
  -7  -5  14    5.40    1.20
   7  -5 -14    4.70    1.20
   8   5 -14    0.80    1.00
   8  -5 -14    1.50    1.00
   0   6 -14    2.40    0.70
   0   6  14    2.00    0.60
   0  -6  14    3.40    0.60
   0  -6 -14    3.40    0.90
   0   6 -14    3.80    0.50
  -1   6  14  141.89    5.60
   1   6 -14  146.09    7.40
   1  -6  14  149.59    5.60
  -1  -6 -14  132.59    7.60
   1   6  14  135.79    5.60
  -1  -6  14  139.79    5.70
   1  -6 -14  134.89    7.70
  -1   6 -14  146.19    5.40
  -1   6 -14  146.09    7.40
  -2  -6 -14    2.80    0.60
  -2   6  14    1.50    0.60
   2  -6  14    3.00    0.60
   2   6 -14    1.70    0.80
   2  -6 -14    2.20    0.90
   2   6  14    1.30    0.60
  -2   6 -14    0.50    0.60
  -2  -6  14    2.70    0.70
  -3   6  14   24.70    1.60
   3   6 -14   23.90    1.80
  -3   6  14   25.70    1.50
  -3  -6 -14   26.20    1.50
   3   6  14   26.70    1.50
  -3  -6  14   26.50    1.70
  -3   6 -14   23.20    1.40
   3  -6 -14   26.80    2.20
  -4   6  14    4.00    0.90
  -4   6  14    6.10    0.80
   4   6 -14    5.20    1.00
  -4  -6 -14    7.80    0.90
  -4  -6  14    4.00    1.00
   4   6  14    3.90    0.80
   4  -6 -14    5.70    1.20
  -4   6 -14    5.50    0.80
  -5  -6 -14   22.90    1.40
  -5   6  14   24.80    1.80
   5   6 -14   23.90    1.80
  -5  -6 -14   22.60    1.50
   5  -6 -14   21.70    2.00
  -5  -6  14   24.10    1.80
  -5   6 -14   22.20    1.50
  -6  -6 -14    7.40    1.10
  -6   6  14    8.40    1.20
   6   6 -14    9.60    1.50
  -6  -6 -14   10.20    1.00
  -6  -6  14    8.30    1.30
   6  -6 -14   10.40    1.70
  -6   6 -14    8.80    1.10
   7   6 -14    2.40    0.90
  -7   6  14    2.30    1.00
  -7  -6 -14    3.10    1.00
   7  -6 -14    3.30    1.10
  -7  -6  14    3.60    1.10
  -7   6 -14    2.50    0.90
   0  -7  14   61.39    2.70
   0   7 -14   63.09    2.50
   0  -7 -14   55.89    3.60
   0   7 -14   61.29    3.40
   0   7  14   56.99    2.60
   1   7 -14    7.10    1.00
  -1   7  14    5.00    0.60
  -1   7 -14    4.40    0.90
  -1   7 -14    4.50    0.60
   1   7  14    4.00    0.70
  -1  -7  14    6.80    0.90
   1  -7 -14    5.70    1.10
  -2   7  14   99.29    4.30
  -2   7  14   97.69    4.00
   2   7 -14  100.59    5.30
   2   7  14   94.59    4.00
  -2   7 -14   99.49    3.90
   2  -7 -14   96.49    5.70
  -2  -7  14   98.39    4.20
  -3   7  14   50.79    2.60
  -3  -7 -14   46.00    2.30
   3   7 -14   51.79    3.00
  -3   7  14   50.99    2.30
  -3   7 -14   49.99    2.30
   3  -7 -14   47.20    3.40
   3   7  14   48.10    2.30
  -3  -7  14   50.99    2.60
  -4  -7 -14    2.10    0.70
  -4   7  14    0.80    0.90
   4   7 -14    1.80    0.90
  -4  -7  14    2.60    0.90
   4  -7 -14    1.80    1.00
   4   7  14    0.30    0.70
  -4   7 -14    1.30    0.80
  -5  -7 -14   30.30    1.70
  -5  -7 -14   30.00    1.90
   5   7 -14   31.30    2.20
  -5   7  14   31.60    2.10
  -5   7 -14   33.90    1.80
  -5  -7  14   31.20    2.20
   5  -7 -14   31.00    2.60
  -6   7  14    8.30    1.20
  -6  -7 -14    8.00    1.10
   6   7 -14    9.30    1.30
   6  -7 -14    6.90    1.30
  -6   7 -14    7.50    1.10
  -6  -7  14    7.80    1.30
  -7  -7 -14   13.40    1.50
   7   7 -14   15.60    1.70
  -7   7  14   12.40    1.50
   7  -7 -14   13.20    1.90
  -7   7 -14   15.90    1.40
  -7  -7  14   17.00    1.80
   0  -8 -14   10.70    1.60
   0   8 -14   13.60    1.40
   0   8  14   10.70    1.00
  -1   8  14    6.30    0.90
   1   8 -14    9.20    1.30
  -1   8  14    6.40    0.70
   1   8  14    5.80    0.70
  -1  -8  14    5.20    0.90
  -1   8 -14    8.10    0.80
  -1   8 -14    5.80    1.00
   1  -8 -14    5.80    1.20
  -2   8  14   28.40    1.80
   2   8 -14   32.20    2.10
  -2   8 -14   31.20    1.60
  -2  -8  14   31.70    1.90
   2   8  14   28.00    1.60
   2  -8 -14   26.70    2.40
   3   8 -14   12.20    1.50
  -3   8  14   12.20    1.50
   3   8  14   11.50    1.20
  -3   8 -14   10.40    1.10
   3  -8 -14    9.50    1.50
  -3  -8  14   10.30    1.40
   4   8 -14   52.29    3.10
  -4   8  14   53.89    2.80
  -4  -8  14   52.79    2.80
   4  -8 -14   55.09    3.70
  -4   8 -14   54.59    2.50
   4   8  14   48.80    2.50
  -5   8  14   25.80    2.00
   5   8 -14   24.10    1.90
  -5  -8  14   24.90    1.90
  -5   8 -14   27.30    1.60
   5  -8 -14   22.60    2.40
  -6  -8 -14   56.69    2.80
   6   8 -14   57.79    3.50
  -6   8  14   58.99    3.10
   6  -8 -14   50.29    3.80
  -6  -8  14   57.79    3.20
  -6   8 -14   59.39    2.70
  -7   8  14    5.60    1.20
   0   9 -14   22.90    1.80
   0   9  14   21.20    1.30
   1   9 -14    0.30    0.80
  -1   9  14    0.20    0.70
   1   9  14    0.30    0.60
  -1   9 -14    0.50    0.80
   1  -9 -14    0.80    1.00
   2   9 -14   10.10    1.40
  -2   9  14    6.70    1.10
   2  -9 -14    7.90    1.40
  -2   9 -14    8.00    0.90
   2   9  14    8.70    1.00
  -3   9  14   68.99    3.40
   3   9 -14   76.09    4.10
  -3  -9  14   70.09    3.40
  -3   9 -14   73.49    3.10
   3   9  14   67.59    3.10
   3  -9 -14   68.89    4.50
  -4   9  14    7.80    1.20
   4   9 -14   10.80    1.30
   4   9  14    8.90    1.10
   4  -9 -14    8.80    1.50
  -4  -9  14    9.50    1.20
  -4   9 -14   10.70    1.20
   5   9 -14   15.50    1.60
  -5   9  14   17.90    1.80
   5  -9 -14   15.60    2.10
  -5  -9  14   18.40    1.80
  -5   9 -14   17.70    1.30
   6   9 -14    0.90    1.10
  -6   9  14    1.70    1.00
  -6  -9 -14    2.30    1.00
   6  -9 -14    0.60    1.20
  -6  -9  14    2.90    1.10
  -6   9 -14    1.00    1.00
   0  10  14    4.60    0.90
   0  10 -14    2.80    1.00
  -1  10  14   26.50    1.80
   1  10 -14   26.20    2.00
  -1  10 -14   28.30    2.00
  -2  10  14   10.10    1.30
   2  10 -14   12.00    1.60
   2 -10 -14   11.50    1.80
   2  10  14   11.40    1.10
  -2  10 -14   10.30    1.10
  -3  10  14    0.40    0.90
   3  10 -14    1.10    1.00
  -3  10 -14    0.10    0.70
   3  10  14    1.40    0.80
   3 -10 -14    1.10    1.10
  -4  10  14    8.60    1.30
   4  10 -14   10.50    1.40
  -4  10 -14    9.50    1.20
   4  10  14    9.20    1.20
   4 -10 -14   10.20    1.70
   5  10 -14    4.60    1.10
  -5  10  14    3.50    1.20
   5  10  14    4.60    0.90
  -5 -10  14    5.30    1.20
  -5  10 -14    3.70    1.00
   5 -10 -14    3.60    1.30
  -6 -10  14    9.40    1.40
   0  11  14    8.90    1.10
   0  11 -14    7.90    1.20
  -1  11  14    2.20    0.80
   1  11 -14    1.10    0.90
  -1  11 -14    0.10    0.90
   1  11  14    1.90    0.80
  -2  11  14   18.40    1.70
   2  11 -14   17.70    1.90
   2  11  14   17.80    1.50
   3  11 -14   11.50    1.50
  -3  11  14   13.70    1.60
  -3  11 -14   11.80    1.30
   4  11 -14    0.60    1.10
  -4  11  14    1.40    1.10
   4 -11 -14    2.30    1.30
  -4  11 -14    0.20    0.90
   4  11  14    1.60    0.80
   5  11  14    1.10    0.90
   0  12  14    0.70    0.80
   0  12 -14   -1.20    1.00
  -1  12  14   11.80    1.50
   1  12 -14   11.50    1.70
   1  12  14   10.80    1.30
  -1  12 -14   11.80    1.60
  -2  12  14    2.30    1.00
   2  12 -14    1.80    1.20
   2  12  14    3.50    0.90
  -4  12 -14   -2.20    0.90
   0  13  14    7.10    1.20
   0  13 -14    7.10    1.40
  -1  13 -14   -0.30    1.10
   1  13  14    0.80    0.90
   0   0 -15   -1.20    0.60
  -1   0 -15   20.40    1.10
   1   0 -15   15.00    1.10
   1   0  15   21.50    1.20
  -1   0 -15   23.60    1.50
  -1   0  15   15.50    1.20
   1   0 -15   19.40    1.50
  -2   0  15    8.80    0.90
  -2   0 -15    9.60    0.80
   2   0 -15    7.80    1.10
   2   0  15    8.10    0.80
  -3   0  15   74.69    3.30
  -3   0 -15   72.69    3.00
   3   0  15   75.09    3.20
   3   0 -15   75.09    4.10
   4   0 -15  151.08    7.90
   4   0  15  150.78    6.00
  -4   0 -15  147.79    5.80
  -4   0  15  152.08    6.20
   5   0  15   51.69    2.40
  -5   0 -15   49.80    2.20
   5   0 -15   50.59    3.10
  -5   0  15   50.39    2.60
   6   0  15   99.39    4.20
  -6   0  15   98.39    4.50
  -6   0 -15  103.09    4.00
   6   0 -15   96.59    5.50
  -7   0  15   41.90    2.50
   7   0 -15   39.80    2.80
   7   0  15   42.10    2.20
  -7   0 -15   42.50    2.00
  -8   0  15   21.30    1.90
   8   0 -15   20.60    1.80
  -8   0 -15   19.50    1.40
   0  -1  15  409.76   15.60
   0   1 -15  400.76   15.20
   0   1  15  397.96   15.50
   0  -1 -15  396.06   15.30
   0  -1 -15  427.76   20.80
   0   1 -15  420.66   20.70
  -1  -1 -15   78.09    4.20
  -1  -1 -15   80.69    3.10
   1   1 -15   79.29    4.20
  -1   1  15   78.19    3.30
   1  -1  15   81.79    3.20
   1   1 -15   76.09    3.10
   1  -1 -15   71.09    3.20
  -1  -1  15   73.49    3.30
   1  -1 -15   74.79    4.30
   1   1  15   77.29    3.20
  -1   1 -15   80.79    4.10
  -1   1 -15   78.19    3.10
  -2   1  15   44.10    2.20
   2   1 -15   44.40    2.00
   2  -1  15   43.80    2.10
  -2  -1 -15   44.60    2.00
   2   1 -15   46.60    2.70
   2   1  15   47.60    2.10
  -2   1 -15   47.30    2.00
  -2  -1  15   44.10    2.20
   2  -1 -15   51.19    2.80
  -3   1  15  260.57   10.10
   3   1 -15  262.77   13.30
  -3  -1 -15  259.07    9.80
   3  -1  15  255.57    9.90
   3   1  15  253.77   10.00
  -3   1 -15  262.07    9.80
  -3  -1  15  264.97   10.10
   3  -1 -15  249.58   13.30
   4   1 -15   56.39    3.10
  -4  -1 -15   55.89    2.30
  -4   1  15   57.29    2.50
   4  -1  15   52.59    2.40
  -4   1  15   53.39    2.60
  -4  -1  15   51.79    2.70
   4  -1 -15   48.40    3.20
  -4   1 -15   51.89    2.30
   4   1  15   53.39    2.50
  -5  -1 -15   19.40    1.20
   5  -1  15   19.30    1.30
   5   1 -15   20.30    1.50
  -5   1  15   18.20    1.50
   5   1  15   15.60    1.30
  -5  -1  15   16.40    1.60
  -5   1 -15   20.10    1.20
   5  -1 -15   16.60    1.70
   6  -1  15   46.50    2.30
  -6  -1 -15   44.90    2.10
  -6   1  15   43.80    2.50
   6   1 -15   46.10    2.80
   6  -1 -15   43.70    2.90
  -6   1 -15   42.20    2.00
   6   1  15   38.70    2.20
  -6  -1  15   43.30    2.50
   7   1 -15   26.00    2.10
  -7   1  15   23.00    1.90
   7  -1  15   25.90    1.70
  -7  -1 -15   24.80    1.50
  -7  -1  15   24.70    1.90
  -7   1 -15   24.80    1.40
   7  -1 -15   23.00    2.10
  -8   1  15    7.80    1.30
   8   1 -15    9.10    1.50
   8  -1  15    9.40    1.20
  -8  -1 -15    7.60    0.90
  -8   1 -15    9.80    1.10
   8  -1 -15    9.40    1.40
  -8  -1  15    8.50    1.30
   0   2 -15  133.79    6.70
   0  -2  15  131.19    5.20
   0   2 -15  129.59    5.00
   0  -2 -15  128.19    5.10
   0  -2 -15  119.99    6.90
   0   2  15  133.29    5.10
   1   2 -15  299.87   11.20
   1   2 -15  307.07   15.30
  -1   2  15  304.47   11.50
   1  -2  15  304.27   11.50
  -1  -2 -15  285.87   15.40
  -1  -2 -15  301.77   11.30
  -1   2 -15  316.27   15.30
   1   2  15  304.07   11.50
   1  -2 -15  299.77   15.40
   1  -2 -15  288.27   11.30
  -1   2 -15  295.07   11.20
  -1  -2  15  297.47   11.60
  -2   2  15   48.20    2.20
   2   2 -15   49.70    2.70
   2  -2  15   48.80    2.10
   2   2 -15   47.50    2.00
  -2  -2 -15   47.60    2.10
  -2  -2  15   45.70    2.30
   2  -2 -15   48.90    2.90
  -2   2 -15   48.10    2.10
   2   2  15   49.60    2.20
   3   2 -15   -0.10    0.60
   3  -2  15    0.10    0.50
  -3  -2 -15   -0.70    0.50
  -3   2  15    0.30    0.60
   3   2  15    0.40    0.60
   3  -2 -15   -0.70    0.60
  -3  -2  15   -1.30    0.50
  -3   2 -15    0.40    0.50
  -4   2  15   19.10    1.30
  -4  -2 -15   18.20    1.10
   4  -2  15   18.00    1.20
  -4   2  15   16.90    1.30
   4   2 -15   16.50    1.40
  -4   2 -15   18.50    1.10
   4  -2 -15   14.40    1.60
  -4  -2  15   16.10    1.40
   4   2  15   17.40    1.20
  -5  -2 -15   12.40    1.00
  -5   2  15   11.70    1.20
   5   2 -15   12.90    1.30
   5  -2  15   12.00    1.10
  -5   2  15   13.40    1.30
   5  -2 -15   12.20    1.50
  -5   2 -15   13.90    1.00
   5   2  15   10.20    1.20
  -5  -2  15   12.90    1.40
  -6  -2 -15    4.60    0.70
  -6   2  15    4.00    1.00
   6   2 -15    3.90    0.90
   6  -2  15    4.00    0.80
  -6  -2  15    4.20    1.10
  -6   2 -15    5.10    0.80
   6  -2 -15    2.60    0.90
   7   2 -15   16.80    1.70
  -7  -2 -15   14.20    1.20
  -7   2  15   15.00    1.70
  -7  -2 -15   15.70    1.30
   7  -2  15   17.30    1.40
  -7  -2  15   15.90    1.50
   7  -2 -15   13.80    1.60
  -7   2 -15   16.80    1.20
   8   2 -15    5.70    1.10
  -8  -2 -15    5.60    0.90
  -8  -2 -15    4.00    1.00
  -8   2  15    6.20    1.20
  -8   2 -15    6.00    0.90
  -8  -2  15    6.70    1.30
   8  -2 -15   10.00    1.50
   0   3 -15  618.64   30.50
   0   3  15  618.54   22.80
   0  -3  15  619.24   22.90
   0   3 -15  595.04   22.30
   0  -3 -15  597.34   22.50
   0  -3 -15  569.84   30.70
  -1  -3 -15   36.90    2.50
   1   3 -15   41.80    2.40
   1   3 -15   41.40    1.80
  -1  -3 -15   40.80    1.90
  -1   3  15   41.70    1.90
   1  -3  15   42.70    1.90
   1  -3 -15   36.30    2.60
  -1   3 -15   43.10    1.80
  -1   3 -15   42.40    2.30
  -1  -3  15   39.50    2.00
   1   3  15   43.20    1.90
   2  -3  15   45.50    2.00
   2   3 -15   45.60    2.60
  -2  -3 -15   45.20    2.00
   2   3 -15   46.70    1.90
  -2   3  15   44.60    2.10
  -2   3 -15   45.30    2.00
   2  -3 -15   43.10    2.80
   2   3  15   48.20    2.10
  -2  -3  15   42.60    2.20
  -3   3  15    0.80    0.60
   3  -3  15    0.60    0.50
  -3  -3 -15   -0.10    0.40
   3   3 -15    0.00    0.60
   3  -3 -15   -0.20    0.70
  -3   3 -15    0.80    0.50
  -3  -3  15   -0.20    0.60
   3   3  15    1.20    0.50
  -4  -3 -15    6.90    0.70
   4  -3  15    7.00    0.90
  -4   3  15    7.00    0.90
   4   3 -15    6.50    0.90
  -4   3  15    6.10    0.80
   4  -3 -15    6.30    1.10
  -4  -3  15    6.80    1.00
   4   3  15    6.30    0.80
  -4   3 -15    9.10    0.90
  -5   3  15   11.20    1.20
   5  -3  15   11.50    1.10
  -5   3  15   13.20    1.30
   5   3 -15   11.80    1.30
  -5  -3 -15   11.00    1.00
   5  -3 -15   10.00    1.40
  -5  -3  15   11.10    1.40
   5   3  15   10.40    1.10
  -5   3 -15   12.00    1.00
  -6  -3 -15    7.50    0.90
  -6   3  15    8.60    1.10
   6   3 -15    6.80    1.10
   6  -3  15    8.90    1.10
  -6  -3  15    7.80    1.10
   6  -3 -15    7.80    1.20
  -6   3 -15    7.50    0.90
  -7  -3 -15    6.60    0.80
  -7   3  15    7.30    1.10
   7   3 -15    5.70    1.10
  -7  -3 -15    7.00    1.00
  -7   3 -15    5.90    0.80
   7  -3 -15    6.40    1.10
  -7  -3  15    6.90    1.20
  -8  -3 -15    1.00    1.00
  -8   3  15    2.40    1.10
   8   3 -15    2.40    0.90
  -8  -3  15    3.50    1.20
   8  -3 -15    4.00    1.10
  -8   3 -15    2.60    0.90
   0   4 -15   82.39    4.30
   0   4  15   82.69    3.30
   0  -4  15   82.19    3.40
   0  -4 -15   74.49    4.50
   0   4 -15   81.39    3.20
   0  -4 -15   75.69    3.30
  -1   4  15  107.59    4.20
   1  -4  15  111.29    4.20
   1   4 -15  106.89    5.50
  -1  -4 -15  102.59    4.20
  -1  -4 -15   99.39    5.70
   1   4 -15  106.89    4.10
   1  -4 -15   95.79    5.70
  -1   4 -15  108.19    5.50
  -1  -4  15  104.29    4.30
  -1   4 -15  102.99    4.10
   1   4  15  106.09    4.20
   2  -4  15    2.60    0.50
  -2   4  15    1.60    0.60
   2   4 -15    1.10    0.60
  -2  -4 -15    2.60    0.50
  -2  -4  15    1.20    0.60
  -2   4 -15    0.70    0.50
   2  -4 -15    1.70    0.70
   2   4  15    1.90    0.60
  -3   4  15   23.40    1.40
   3  -4  15   26.50    1.40
   3   4 -15   21.70    1.70
  -3  -4 -15   22.70    1.30
  -3   4 -15   24.90    1.30
   3   4  15   25.00    1.40
   3  -4 -15   21.30    1.90
  -3  -4  15   24.30    1.50
  -4   4  15   17.40    1.30
   4   4 -15   16.60    1.50
  -4   4  15   20.40    1.40
   4  -4  15   19.50    1.10
  -4  -4 -15   18.30    1.20
  -4  -4  15   17.60    1.50
  -4   4 -15   17.70    1.20
   4  -4 -15   16.70    1.70
   4   4  15   18.30    1.20
  -5   4  15    5.00    0.90
  -5  -4 -15    4.70    0.70
   5   4 -15    3.70    0.90
  -5   4  15    4.40    0.80
  -5  -4  15    3.80    0.90
   5   4  15    4.20    0.70
   5  -4 -15    3.80    1.00
  -5   4 -15    3.50    0.70
  -6   4  15   37.10    2.10
   6   4 -15   34.30    2.30
  -6  -4 -15   36.10    1.80
  -6   4  15   35.60    2.10
  -6  -4  15   34.50    2.20
  -6   4 -15   33.80    1.80
  -7  -4 -15   20.00    1.50
  -7  -4 -15   21.50    1.30
   7   4 -15   20.80    1.90
  -7   4  15   21.10    1.80
  -7   4 -15   19.70    1.40
  -7  -4  15   19.40    1.90
   7  -4 -15   20.00    2.00
   0   5 -15   68.59    2.70
   0   5 -15   68.99    3.70
   0  -5  15   68.09    2.90
   0   5  15   66.69    2.80
   0  -5 -15   63.89    3.90
   1   5 -15    5.20    0.80
   1  -5  15    7.50    0.90
  -1  -5 -15    4.30    0.80
  -1  -5 -15    7.00    0.90
   1   5 -15    5.70    0.60
  -1   5  15    5.90    0.70
   1   5  15    4.70    0.70
   1  -5 -15    4.30    0.90
  -1   5 -15    3.80    0.60
  -1  -5  15    6.00    0.80
  -1   5 -15    4.40    0.70
  -2   5  15   16.80    1.10
   2   5 -15   15.40    1.30
  -2  -5 -15   16.00    1.10
   2  -5  15   18.40    1.10
  -2   5 -15   14.50    1.00
  -2  -5  15   15.80    1.30
   2   5  15   17.20    1.20
   2  -5 -15   16.20    1.60
  -3   5  15   99.79    4.10
   3  -5  15  105.49    4.00
  -3  -5 -15   96.39    4.00
   3   5 -15   96.79    5.30
  -3   5  15   99.49    4.30
  -3  -5  15  101.39    4.30
  -3   5 -15  101.39    4.00
   3   5  15   98.49    4.10
   3  -5 -15   88.09    5.50
   4   5 -15   21.30    1.60
  -4   5  15   24.00    1.70
  -4  -5 -15   23.60    1.30
  -4   5  15   21.20    1.50
  -4   5 -15   22.50    1.40
  -4  -5  15   21.80    1.70
   4   5  15   21.30    1.40
   4  -5 -15   22.40    2.00
  -5  -5 -15   33.20    1.70
  -5   5  15   35.30    2.00
  -5   5  15   34.70    2.00
   5   5 -15   32.00    2.20
  -5   5 -15   32.40    1.70
   5  -5 -15   31.00    2.40
   5   5  15   33.10    1.80
  -5  -5  15   32.40    2.10
  -6   5  15   33.40    2.10
  -6  -5 -15   33.60    1.90
   6   5 -15   32.00    2.30
  -6  -5 -15   35.70    1.70
   6  -5 -15   28.00    2.50
  -6  -5  15   34.50    2.30
  -6   5 -15   33.10    1.70
  -7  -5 -15    8.60    1.10
   7   5 -15    9.40    1.50
   7  -5 -15   11.40    1.70
  -7   5 -15   11.40    1.20
  -7  -5  15   10.40    1.40
   0   6 -15    4.70    0.60
   0   6  15    4.10    0.70
   0   6 -15    4.50    0.80
   0  -6 -15    4.10    0.90
   0  -6  15    5.10    0.70
   1  -6  15   10.00    1.00
   1   6 -15    9.30    1.20
  -1   6  15    8.00    0.90
  -1  -6 -15    8.50    1.30
   1  -6 -15    9.70    1.40
  -1   6 -15    7.50    1.10
  -1   6 -15    7.50    0.80
  -1  -6  15    8.80    1.10
   1   6  15    8.00    0.80
   2   6 -15   33.80    2.20
  -2   6  15   32.40    1.70
  -2  -6 -15   31.90    1.70
   2  -6  15   37.70    1.70
  -2   6 -15   33.20    1.60
   2   6  15   33.30    1.70
   2  -6 -15   31.80    2.40
  -2  -6  15   33.70    1.90
   3   6 -15   61.39    3.50
  -3  -6 -15   60.69    2.70
  -3   6  15   64.89    3.00
  -3   6  15   62.49    2.80
  -3   6 -15   62.49    2.60
   3  -6 -15   57.19    3.90
   3   6  15   58.59    2.70
  -3  -6  15   61.99    3.00
   4   6 -15   73.79    4.10
  -4  -6 -15   74.19    3.20
  -4   6  15   73.49    3.50
  -4   6  15   71.49    3.30
   4   6  15   72.29    3.20
   4  -6 -15   72.99    4.50
  -4  -6  15   73.99    3.50
  -4   6 -15   75.49    3.10
   5   6 -15   20.80    1.80
  -5  -6 -15   21.90    1.40
  -5   6  15   21.80    1.70
  -5   6 -15   20.80    1.40
   5  -6 -15   18.80    2.00
  -5  -6  15   22.50    1.80
   5   6  15   19.80    1.40
  -6  -6 -15   59.29    2.60
  -6   6  15   53.69    2.90
  -6  -6 -15   55.99    2.70
   6   6 -15   56.99    3.40
  -6  -6  15   53.59    3.10
  -6   6 -15   57.29    2.60
   6  -6 -15   49.80    3.70
  -7   6  15    8.20    1.20
  -7  -6 -15    6.20    1.10
   7   6 -15    6.30    1.20
  -7   6 -15    6.90    1.00
  -7  -6  15    7.70    1.30
   7  -6 -15    7.20    1.40
   0  -7  15  131.99    5.30
   0   7 -15  137.89    6.80
   0   7  15  124.29    5.10
   0  -7 -15  119.09    7.10
   1   7 -15   27.20    1.80
  -1   7  15   23.40    1.40
  -1  -7 -15   23.80    2.00
   1  -7 -15   23.60    2.10
   1   7  15   22.60    1.40
  -1   7 -15   25.20    1.80
  -1  -7  15   25.80    1.60
  -1   7 -15   27.20    1.40
   2   7 -15   25.40    1.80
  -2   7  15   23.20    1.40
  -2   7  15   22.30    1.60
   2  -7 -15   23.40    2.20
  -2   7 -15   24.40    1.30
   2   7  15   23.30    1.50
  -2  -7  15   24.10    1.60
  -3   7  15  118.09    5.00
   3   7 -15  118.59    6.30
  -3  -7 -15  109.99    4.80
  -3   7  15  119.99    4.80
  -3  -7  15  122.39    5.10
   3   7  15  117.89    4.80
  -3   7 -15  120.89    4.70
   3  -7 -15  112.99    6.70
  -4  -7 -15   20.30    1.40
  -4   7  15   19.90    1.70
   4   7 -15   20.70    1.70
  -4  -7  15   21.40    1.80
   4  -7 -15   20.90    2.20
   4   7  15   20.90    1.50
  -4   7 -15   20.20    1.40
  -5   7  15   14.70    1.60
  -5  -7 -15   13.60    1.20
   5   7 -15   13.60    1.60
   5  -7 -15   13.40    1.90
  -5   7 -15   12.70    1.30
   5   7  15   13.90    1.30
  -5  -7  15   13.30    1.60
  -6   7  15   19.40    1.80
   6   7 -15   18.10    1.80
   6  -7 -15   19.10    2.20
  -6   7 -15   19.30    1.50
  -6  -7  15   20.70    1.90
  -7   7  15   10.30    1.40
   0   8 -15   54.49    3.10
   0   8  15   51.29    2.30
   0  -8 -15   45.70    3.30
  -1   8  15   98.79    4.20
   1   8 -15  104.29    5.60
   1   8  15  101.09    4.20
  -1   8 -15  109.99    4.10
  -1   8 -15  105.69    5.60
   1  -8 -15   94.49    5.90
  -2   8  15   32.40    2.10
   2   8 -15   34.30    2.30
   2   8  15   32.30    1.80
   2  -8 -15   29.90    2.60
  -2   8 -15   34.50    1.70
  -2  -8  15   31.90    2.00
  -3   8  15   30.10    2.10
   3   8 -15   30.00    2.10
   3  -8 -15   27.10    2.40
   3   8  15   30.10    1.70
  -3  -8  15   28.70    2.00
  -3   8 -15   28.90    1.60
   4   8 -15    7.80    1.20
  -4   8  15    6.30    1.10
  -4   8 -15    7.30    0.90
   4  -8 -15    6.70    1.30
   4   8  15    6.00    0.90
  -4  -8  15    6.70    1.20
  -5   8  15    0.70    0.90
  -5  -8 -15    0.40    0.70
   5   8 -15   -0.30    1.00
  -5   8 -15   -0.80    0.80
  -5  -8  15    0.40    1.00
   5  -8 -15    1.20    1.20
   5   8  15    0.70    0.70
  -6   8  15    2.20    1.00
   6   8 -15    2.10    1.10
   6  -8 -15    4.50    1.30
  -6  -8  15    3.90    1.20
  -6   8 -15    1.80    1.00
   0   9 -15   58.89    3.50
  -1   9  15   25.50    1.70
   1   9 -15   25.20    2.00
  -1   9 -15   23.80    1.90
   1   9  15   25.10    1.50
   1  -9 -15   20.90    2.20
  -2   9  15   29.80    2.00
   2   9 -15   31.30    2.20
   2   9  15   29.60    1.70
   2  -9 -15   27.70    2.60
  -2   9 -15   32.90    1.60
  -3   9  15   14.30    1.50
   3   9 -15   15.70    1.50
  -3  -9  15   13.60    1.60
   3  -9 -15   16.10    2.00
   3   9  15   14.60    1.30
  -3   9 -15   15.10    1.20
   4   9 -15    4.20    1.10
  -4   9  15    2.30    1.00
   4   9  15    3.80    0.80
  -4  -9  15    3.60    1.00
  -4   9 -15    4.00    0.90
   4  -9 -15    3.60    1.30
  -5   9  15   16.60    1.80
   5   9 -15   16.40    1.70
  -5  -9  15   16.50    1.70
  -5   9 -15   14.10    1.40
   5   9  15   13.70    1.40
   5  -9 -15   13.00    2.10
  -6  -9  15    9.10    1.40
   0  10 -15    0.60    0.90
   0  10  15    0.90    0.80
  -1  10  15    4.90    1.00
   1  10 -15    4.60    1.10
  -1  10 -15    4.00    1.00
   2  10 -15   14.30    1.60
  -2  10  15   13.80    1.60
   2  10  15   14.20    1.20
   2 -10 -15   13.40    2.00
   3  10 -15    7.00    1.20
  -3  10  15    7.10    1.20
   3 -10 -15    6.70    1.50
  -3  10 -15    8.10    0.90
   3  10  15    8.10    1.00
  -4  10  15   16.40    1.80
   4  10 -15   16.70    1.60
  -4  10 -15   13.90    1.30
   4 -10 -15   15.10    2.00
   4  10  15   16.20    1.40
   5  10  15   11.20    1.30
  -5  10 -15   11.60    1.30
   0  11  15    1.40    0.80
   0  11 -15    0.20    1.00
   1  11 -15    4.80    1.20
  -1  11  15    5.70    1.10
   1  11  15    5.30    1.00
  -1  11 -15    5.90    1.20
  -2  11  15    5.80    1.10
   2  11 -15    4.30    1.20
  -3  11  15   16.10    1.80
   3  11 -15   14.10    1.80
  -4  11 -15    1.70    0.90
   0  12  15    1.10    0.90
   0  12 -15   -1.00    1.10
  -1  12  15    0.90    0.90
   1  12 -15    0.30    1.00
  -1  12 -15   -0.60    1.00
   1  12  15    2.40    0.90
  -2  12  15   11.40    1.40
   2  12 -15   11.80    1.80
   2  12  15   13.80    1.40
  -1  13 -15    0.70    1.20
   0   0 -16  443.26   16.90
   0   0 -16  473.85   23.10
   0   0  16  444.66   17.30
  -1   0 -16   10.90    0.90
  -1   0  16    8.20    0.90
   1   0 -16   11.00    1.20
   1   0  16   10.50    0.90
   1   0 -16    7.70    0.90
  -1   0 -16   10.70    1.10
   2   0  16   36.70    1.80
  -2   0  16   36.00    1.90
   2   0 -16   37.20    2.30
  -2   0 -16   38.20    1.70
   3   0  16   57.09    2.60
  -3   0  16   57.99    2.70
   3   0 -16   55.19    3.30
  -3   0 -16   56.39    2.40
   4   0 -16   19.40    1.60
  -4   0  16   17.00    1.50
   4   0  16   22.50    1.40
  -4   0 -16   23.00    1.30
   5   0  16    8.90    1.20
  -5   0  16   10.10    1.20
   5   0 -16   11.70    1.40
  -5   0 -16   11.50    1.10
   6   0  16   -0.10    0.80
  -6   0  16    0.90    0.90
   6   0 -16    1.90    0.90
  -7   0  16    1.10    1.00
   7   0 -16    1.60    0.90
   7   0  16    1.00    0.80
  -7   0 -16    1.20    0.70
  -8   0  16    0.00    1.00
  -8   0 -16   -0.30    0.80
   8   0  16    0.70    0.80
   8   0 -16    1.90    1.00
   0   1  16   20.30    1.20
   0   1 -16   16.80    1.00
   0  -1 -16   13.20    1.40
   0  -1 -16   15.80    1.00
   0   1 -16   15.90    1.40
   0  -1  16   19.10    1.20
   1   1 -16   71.49    4.00
  -1  -1 -16   71.49    4.00
   1  -1  16   72.59    3.10
   1   1 -16   70.79    3.00
  -1   1  16   69.29    3.10
  -1  -1 -16   70.29    3.00
  -1   1 -16   77.19    3.00
  -1   1 -16   81.29    4.00
   1  -1 -16   73.39    4.10
  -1  -1  16   72.99    3.20
   1   1  16   76.19    3.10
   1  -1 -16   68.89    3.00
  -2  -1 -16   20.30    1.20
   2  -1  16   20.10    1.30
   2   1 -16   24.30    1.60
   2   1 -16   22.90    1.20
  -2   1  16   20.40    1.40
   2  -1 -16   19.50    1.60
  -2  -1  16   18.10    1.40
   2   1  16   20.60    1.30
  -2   1 -16   20.60    1.10
  -3   1  16   87.39    3.80
   3   1 -16   87.29    4.70
   3  -1  16   85.69    3.60
  -3  -1 -16   87.89    3.50
  -3   1 -16   86.39    3.50
   3  -1 -16   80.59    4.70
  -3  -1  16   85.49    3.80
   3   1  16   87.19    3.60
   4  -1  16   52.29    2.40
  -4  -1 -16   51.29    2.30
  -4   1  16   56.59    2.50
  -4   1  16   50.99    2.60
   4   1 -16   53.69    3.10
  -4  -1  16   53.89    2.70
   4  -1 -16   50.69    3.20
   4   1  16   54.09    2.50
  -4   1 -16   52.49    2.30
  -5  -1 -16    6.50    0.80
   5  -1  16    5.50    0.90
   5   1 -16    7.90    1.30
  -5   1  16    6.50    1.00
   5   1  16    5.40    0.90
   5  -1 -16    5.80    1.00
  -5   1 -16    8.80    1.00
  -5  -1  16    5.20    1.10
  -6   1  16   25.50    1.90
   6   1 -16   27.40    2.10
  -6  -1 -16   24.40    1.40
   6  -1  16   26.70    1.70
  -6  -1  16   24.80    2.00
  -6   1 -16   29.70    1.60
   6   1  16   23.90    1.70
   6  -1 -16   25.40    2.10
  -7  -1 -16    2.70    0.70
   7  -1  16    2.80    0.90
   7   1 -16    2.10    1.00
  -7   1  16    3.00    1.00
   7  -1 -16    3.90    1.10
  -7  -1  16    3.30    1.10
   7   1  16    2.70    0.80
  -7   1 -16    4.10    0.80
  -8   1  16    8.20    1.30
  -8  -1 -16    7.80    1.00
   8  -1  16   10.90    1.40
   8   1 -16   10.00    1.50
  -8   1 -16    8.00    1.00
   8   1  16   11.20    1.40
  -8  -1  16    7.50    1.40
   8  -1 -16   12.30    1.60
   0   2 -16   17.60    1.00
   0  -2 -16   15.60    1.10
   0   2  16   16.40    1.10
   0  -2 -16   12.70    1.40
   0   2 -16   15.50    1.30
   0  -2  16   15.60    1.10
   1   2 -16   15.00    1.30
  -1  -2 -16   16.70    1.10
   1  -2  16   17.20    1.10
   1   2 -16   16.40    1.00
  -1   2  16   16.30    1.20
   1  -2 -16   15.60    1.50
  -1   2 -16   17.30    1.00
   1  -2 -16   11.90    1.10
  -1  -2  16   12.90    1.20
  -1   2 -16   16.30    1.20
   1   2  16   18.20    1.20
  -2   2  16   26.20    1.50
  -2  -2 -16   26.10    1.40
   2   2 -16   28.40    1.40
   2  -2  16   27.00    1.50
   2   2 -16   28.40    1.70
   2  -2 -16   23.40    1.90
   2   2  16   29.00    1.40
  -2   2 -16   29.50    1.40
  -2  -2  16   26.50    1.60
  -3   2  16   74.89    3.20
   3  -2  16   72.29    3.00
  -3  -2 -16   72.59    3.00
   3   2 -16   73.69    3.90
   3  -2 -16   63.69    4.10
  -3  -2  16   67.69    3.30
  -3   2 -16   71.79    2.90
   3   2  16   72.39    3.10
   4   2 -16   29.20    2.00
  -4   2  16   33.30    1.80
  -4   2  16   29.90    1.80
   4  -2  16   31.00    1.60
  -4  -2 -16   29.20    1.50
  -4  -2  16   30.70    1.90
   4   2  16   31.20    1.70
  -4   2 -16   31.10    1.60
   4  -2 -16   28.50    2.10
  -5   2  16   49.90    2.50
  -5  -2 -16   50.79    2.30
   5   2 -16   57.09    3.10
  -5   2  16   52.89    2.60
   5  -2  16   52.49    2.40
  -5  -2  16   50.49    2.80
   5  -2 -16   46.20    3.20
   5   2  16   51.69    2.50
  -5   2 -16   52.09    2.30
  -6  -2 -16   15.50    1.10
  -6   2  16   16.70    1.50
   6   2 -16   13.80    1.60
   6  -2  16   16.80    1.40
  -6   2 -16   15.30    1.10
  -6  -2  16   12.50    1.60
   6   2  16   13.90    1.20
   6  -2 -16   12.70    1.50
   7   2 -16   22.80    2.00
   7  -2  16   22.60    1.60
  -7   2  16   24.70    2.00
  -7  -2 -16   23.30    1.40
   7   2  16   22.50    1.60
  -7   2 -16   23.10    1.50
   7  -2 -16   23.00    2.00
  -7  -2  16   24.70    1.90
  -8   2  16    1.20    1.00
  -8  -2 -16   -0.20    0.70
  -8   2 -16    0.50    0.80
   0  -3 -16    0.40    0.70
   0  -3 -16    1.10    0.60
   0   3 -16    0.80    0.60
  -1  -3 -16   33.00    2.40
  -1  -3 -16   36.40    1.80
   1   3 -16   37.30    2.20
  -1   3  16   39.60    1.80
   1   3 -16   38.50    1.70
   1  -3  16   38.40    1.80
   1   3  16   40.00    1.80
  -1   3 -16   39.50    2.20
  -1  -3  16   35.90    1.90
  -1   3 -16   36.70    1.70
   1  -3 -16   32.90    2.40
   2   3 -16   11.30    0.80
  -2  -3 -16    8.70    0.90
   2   3 -16   11.40    1.10
  -2   3  16   10.90    1.00
   2  -3  16   11.90    0.90
  -2   3 -16   11.70    0.90
   2  -3 -16    8.70    1.30
  -2  -3  16    8.60    1.10
   2   3  16   12.30    1.00
  -3   3  16   22.50    1.40
   3   3 -16   22.30    1.70
  -3  -3 -16   23.50    1.30
   3  -3  16   23.20    1.30
   3  -3 -16   20.20    1.80
  -3   3 -16   22.80    1.30
   3   3  16   24.10    1.40
  -3  -3  16   23.20    1.60
  -4   3  16   60.09    2.80
   4   3 -16   59.09    3.40
   4  -3  16   60.99    2.60
  -4  -3 -16   58.49    2.50
  -4   3  16   60.99    2.80
   4   3  16   59.09    2.60
   4  -3 -16   52.99    3.60
  -4   3 -16   59.59    2.60
  -4  -3  16   61.99    3.00
  -5   3  16   10.10    1.20
   5  -3  16   10.10    1.10
  -5   3  16   13.30    1.30
  -5  -3 -16    8.00    0.90
   5   3 -16    9.70    1.30
   5   3  16   11.10    1.10
   5  -3 -16    8.50    1.30
  -5   3 -16   11.00    1.00
  -5  -3  16    9.70    1.20
  -6  -3 -16   32.10    1.70
  -6   3  16   33.50    2.10
   6  -3  16   35.90    1.80
   6   3 -16   33.40    2.30
   6   3  16   29.20    1.80
   6  -3 -16   29.30    2.30
  -6  -3  16   33.50    2.20
  -6   3 -16   34.20    1.80
  -7   3  16    2.50    1.00
   7   3 -16    2.60    1.00
  -7  -3 -16    3.30    0.70
  -7   3 -16    4.10    0.90
   7  -3 -16    5.00    1.10
  -7  -3  16    2.20    1.10
  -8   3  16   19.60    1.90
   0   4 -16   42.50    1.80
   0   4  16   46.60    2.00
   0  -4 -16   40.70    2.70
   0  -4  16   43.80    2.00
   0  -4 -16   39.60    2.00
   0   4 -16   42.50    2.50
   1   4 -16    4.90    0.80
  -1   4  16    5.50    0.70
   1   4 -16    5.60    0.60
  -1  -4 -16    4.80    0.80
  -1  -4 -16    4.60    0.70
   1  -4  16    7.80    0.80
  -1   4 -16    5.20    0.60
  -1   4 -16    5.30    0.90
   1   4  16    6.80    0.90
   1  -4 -16    4.40    0.90
  -1  -4  16    5.60    0.80
  -2   4  16    7.30    0.80
  -2  -4 -16    7.30    0.80
   2   4 -16    7.70    1.00
   2  -4  16    8.00    0.90
  -2   4 -16    6.20    0.80
   2  -4 -16    8.00    1.10
  -2  -4  16    7.60    0.90
   2   4  16    6.70    0.80
   3   4 -16   57.89    3.30
  -3  -4 -16   57.99    2.60
  -3   4  16   61.59    2.70
   3  -4  16   60.49    2.60
   3   4  16   61.09    2.70
   3  -4 -16   52.59    3.60
  -3  -4  16   58.19    2.80
  -3   4 -16   59.09    2.50
  -4  -4 -16    1.90    0.60
   4   4 -16    0.30    0.70
   4  -4  16    2.10    0.60
  -4   4  16    1.30    0.70
  -4   4  16    2.60    0.70
   4  -4 -16    2.10    0.80
  -4  -4  16    0.60    0.80
   4   4  16    1.90    0.70
  -4   4 -16    1.10    0.60
  -5  -4 -16   12.60    1.00
  -5   4  16   13.10    1.30
  -5   4  16   13.00    1.30
   5   4 -16   12.60    1.30
   5  -4 -16   11.10    1.60
   5   4  16   12.80    1.20
  -5   4 -16   12.30    1.10
  -5  -4  16   13.60    1.50
   6   4 -16    8.00    1.20
  -6   4  16   11.10    1.40
  -6   4  16    8.20    1.10
  -6  -4 -16   10.80    1.10
   6   4  16    7.50    1.00
  -6   4 -16    8.60    1.00
   6  -4 -16    9.80    1.50
  -6  -4  16    8.10    1.30
  -7   4  16   26.50    2.00
  -7  -4 -16   27.00    1.50
   7   4 -16   24.50    2.00
  -7   4 -16   27.60    1.60
   7  -4 -16   26.60    2.20
  -7  -4  16   26.10    2.10
   0   5  16    0.10    0.60
   0   5 -16    0.00    0.50
   0   5 -16   -0.40    0.60
   0  -5 -16    0.00    0.70
   0  -5  16    0.90    0.50
  -1  -5 -16   66.49    3.00
   1   5 -16   68.09    3.80
  -1   5  16   68.19    2.90
  -1  -5 -16   65.19    4.00
   1  -5  16   73.09    3.00
   1   5 -16   68.69    2.80
  -1   5 -16   74.79    3.80
  -1   5 -16   71.49    2.80
   1   5  16   70.09    3.00
  -1  -5  16   68.89    3.10
   1  -5 -16   64.19    4.10
  -2  -5 -16   25.50    1.40
   2   5 -16   23.80    1.70
  -2   5  16   23.60    1.40
   2  -5  16   25.30    1.40
  -2   5 -16   24.00    1.30
   2  -5 -16   22.60    2.00
   2   5  16   25.00    1.50
  -2  -5  16   24.40    1.60
  -3  -5 -16   25.60    1.40
  -3   5  16   23.40    1.70
   3  -5  16   27.20    1.40
   3   5 -16   21.50    1.70
  -3   5  16   24.60    1.60
  -3  -5  16   21.90    1.70
   3  -5 -16   18.60    1.90
  -3   5 -16   22.80    1.40
   3   5  16   24.90    1.50
  -4  -5 -16   36.90    1.80
  -4   5  16   38.20    2.00
  -4   5  16   37.00    2.10
   4   5 -16   34.80    2.30
   4   5  16   37.30    1.90
  -4   5 -16   37.30    1.80
  -4  -5  16   37.10    2.20
   4  -5 -16   33.70    2.70
  -5  -5 -16    4.30    0.70
  -5   5  16    4.80    0.90
  -5   5  16    4.10    0.90
   5   5 -16    3.50    1.00
  -5   5 -16    2.20    0.80
   5  -5 -16    4.10    1.10
  -5  -5  16    3.50    1.00
   5   5  16    3.30    0.80
   6   5 -16   11.70    1.50
  -6   5  16   11.50    1.30
  -6  -5 -16   13.50    1.10
  -6  -5  16   11.10    1.50
   6  -5 -16   12.80    1.70
   6   5  16    9.50    1.30
  -6   5 -16   11.90    1.10
   7   5 -16    1.20    1.00
   7  -5 -16    2.70    1.10
  -7   5 -16    2.50    0.90
  -7  -5  16    3.50    1.20
   0  -6 -16  131.99    7.70
   0  -6  16  142.89    5.70
   0   6  16  139.89    5.60
   0   6 -16  147.99    7.40
   0   6 -16  145.69    5.50
   1  -6  16    9.60    1.00
   1   6 -16    6.90    1.10
  -1   6  16    7.50    0.90
  -1   6 -16    8.50    0.90
   1  -6 -16    8.30    1.40
  -1   6 -16    7.00    1.20
  -1  -6  16    8.40    1.10
   1   6  16    8.00    1.00
  -2   6  16   82.09    3.50
  -2  -6 -16   79.39    3.50
   2   6 -16   84.89    4.60
   2  -6 -16   78.49    4.90
   2   6  16   83.39    3.50
  -2  -6  16   85.49    3.70
  -2   6 -16   86.49    3.40
  -3   6  16   16.80    1.40
  -3  -6 -16   16.10    1.20
   3   6 -16   16.30    1.60
  -3   6  16   15.90    1.40
   3   6  16   16.00    1.30
   3  -6 -16   15.10    1.80
  -3   6 -16   15.10    1.20
  -3  -6  16   16.90    1.50
   4   6 -16   11.00    1.40
  -4  -6 -16   12.80    1.10
  -4   6  16    9.40    1.00
  -4   6  16    8.60    1.20
   4  -6 -16   11.00    1.70
  -4   6 -16   10.00    1.10
   4   6  16    9.00    1.20
  -4  -6  16   12.00    1.40
  -5  -6 -16    5.00    0.80
   5   6 -16    4.20    1.00
  -5   6  16    4.40    1.00
  -5   6 -16    3.80    0.90
   5   6  16    3.90    0.80
  -5  -6  16    5.60    1.10
   5  -6 -16    4.20    1.20
  -6   6  16   -0.60    0.90
   6   6 -16    0.30    1.00
  -6  -6 -16    0.30    0.70
   6   6  16    0.30    0.80
  -6   6 -16    0.20    0.90
   6  -6 -16    1.10    1.00
  -6  -6  16   -0.90    1.00
  -7   6  16   12.70    1.60
   0   7 -16    9.00    1.30
   0   7  16   10.10    1.10
   0  -7 -16   10.50    1.50
   0  -7  16   10.60    1.20
   1   7 -16   74.89    4.20
  -1   7  16   70.69    3.20
  -1   7 -16   80.49    3.10
  -1  -7  16   79.29    3.50
   1   7  16   75.49    3.20
  -1   7 -16   78.49    4.20
   1  -7 -16   67.69    4.50
  -2   7  16    4.50    0.80
   2   7 -16    5.90    1.00
  -2   7  16    5.50    1.00
   2   7  16    4.40    0.80
   2  -7 -16    4.50    1.20
  -2  -7  16    5.70    1.00
  -2   7 -16    5.50    0.80
  -3   7  16   27.70    1.70
   3   7 -16   31.10    2.10
  -3  -7 -16   26.40    1.60
  -3   7  16   28.90    2.00
   3  -7 -16   26.10    2.40
   3   7  16   28.40    1.70
  -3   7 -16   27.70    1.60
  -3  -7  16   26.10    1.90
  -4   7  16    5.00    1.00
   4   7 -16    5.20    1.00
  -4  -7 -16    6.00    0.80
  -4   7 -16    6.10    0.90
   4  -7 -16    5.10    1.20
  -4  -7  16    5.50    1.10
   4   7  16    5.50    0.90
  -5   7  16   11.10    1.40
  -5  -7 -16   12.40    1.20
   5   7 -16   13.80    1.40
   5   7  16   12.30    1.30
  -5  -7  16   13.30    1.60
   5  -7 -16   10.60    1.70
  -5   7 -16   14.30    1.30
  -6   7  16   20.50    1.80
   6   7 -16   20.60    1.90
   6  -7 -16   18.90    2.20
   6   7  16   20.20    1.60
  -6  -7  16   21.80    2.00
  -6   7 -16   21.20    1.50
  -7   7  16    4.50    1.20
   0   8  16    4.60    0.80
   0   8 -16    5.10    1.00
   0  -8 -16    3.80    1.00
   1   8 -16    7.50    1.30
  -1   8  16    8.20    1.00
   1  -8 -16    6.00    1.20
   1   8  16    6.50    0.90
  -1   8 -16    7.20    1.30
  -1   8 -16    8.80    1.00
  -2   8  16    3.20    0.90
   2   8 -16    4.30    1.00
  -2  -8  16    3.40    0.90
   2  -8 -16    3.00    1.10
  -2   8 -16    3.00    0.70
   2   8  16    3.70    0.80
  -3   8  16   22.00    1.80
   3   8 -16   24.80    1.90
   3  -8 -16   23.20    2.30
  -3  -8  16   22.50    1.90
   3   8  16   21.70    1.50
  -3   8 -16   23.80    1.40
   4   8 -16    5.00    1.10
  -4   8  16    5.30    1.10
  -4  -8  16    4.90    1.10
  -4   8 -16    4.60    0.90
   4  -8 -16    4.90    1.30
   4   8  16    3.40    0.80
  -5  -8 -16   11.80    1.20
   5   8 -16   11.50    1.50
  -5   8  16   10.00    1.30
  -5   8 -16   10.90    1.20
  -5  -8  16   10.50    1.40
   5  -8 -16   10.00    1.70
   5   8  16    9.60    1.30
  -6   8  16    4.00    1.10
  -6  -8  16    5.00    1.20
  -6   8 -16    3.10    1.00
   0   9 -16   -0.40    0.90
   1   9 -16    8.40    1.40
  -1   9  16    7.90    1.10
   1  -9 -16    7.10    1.40
  -1   9 -16    8.70    1.30
   1   9  16    9.30    1.10
   2   9 -16    8.30    1.40
  -2   9  16    7.00    1.20
   2   9  16    6.50    0.90
  -2   9 -16    6.90    0.90
   2  -9 -16    6.00    1.40
  -3   9  16    5.50    1.20
   3   9 -16    6.00    1.20
   3  -9 -16    5.40    1.40
   3   9  16    8.90    1.10
  -3   9 -16    6.30    0.90
  -4   9  16    8.50    1.30
   4   9 -16    9.10    1.50
   4   9  16    8.80    1.00
  -4   9 -16    9.70    1.20
   4  -9 -16    7.80    1.60
  -4  -9  16    8.90    1.30
   5   9 -16    0.30    1.10
  -5   9  16    0.80    1.00
  -5   9 -16   -0.40    0.90
   5  -9 -16    0.60    1.10
   5   9  16   -0.30    0.80
  -5  -9  16    1.40    1.00
   0  10  16   22.80    1.70
   0  10 -16   22.00    1.90
   1  10 -16    2.00    1.00
  -1  10  16    3.10    1.00
  -1  10 -16    0.90    1.00
   2  10 -16   14.80    1.70
  -2  10  16   12.90    1.60
   2 -10 -16   14.60    2.00
   2  10  16   14.30    1.20
   3  10 -16    6.30    1.30
  -3  10  16    5.80    1.20
   3 -10 -16    6.10    1.50
  -3  10 -16    4.80    0.90
   3  10  16    6.30    0.90
   4  10 -16    0.80    1.10
  -4  10  16    2.30    1.10
   4 -10 -16    1.90    1.30
   4  10  16    1.20    0.80
  -4  10 -16    1.00    0.90
   0  11 -16   -1.70    1.00
   0  11  16    0.20    0.80
   1  11 -16   10.20    1.60
  -1  11  16   11.50    1.40
   1  11  16   11.00    1.40
   2  11 -16   -1.60    1.00
  -2  11  16    0.40    1.00
  -3  11  16    4.80    1.20
  -4  11 -16    7.60    1.10
   0  12 -16   21.00    2.00
   0  12  16   21.50    1.80
   1  12 -16   -1.90    1.10
   1  12  16    0.20    0.80
   2  12  16    7.30    1.10
   1   0  17  675.43   25.40
   1   0 -17  668.73   25.00
   1   0 -17  676.03   34.00
  -1   0 -17  657.13   24.90
  -1   0  17  680.33   25.50
   2   0 -17   38.00    2.40
   2   0  17   36.00    1.90
  -2   0 -17   34.90    1.70
  -2   0  17   37.90    2.00
   3   0 -17   51.09    3.00
  -3   0 -17   50.39    2.20
   3   0  17   49.99    2.30
  -3   0  17   49.60    2.50
  -4   0 -17    1.30    0.70
  -4   0  17   -0.30    0.80
   4   0 -17    0.20    0.80
   4   0  17    0.70    0.70
  -5   0  17  239.78    9.90
   5   0 -17  247.48   12.90
   5   0  17  250.87    9.70
  -5   0 -17  250.17    9.40
  -6   0 -17    1.10    0.70
   6   0 -17    0.30    0.90
   6   0  17    0.20    0.80
  -6   0  17   -0.80    0.90
   7   0  17    0.70    0.80
  -7   0 -17    0.50    0.70
   7   0 -17    0.40    0.90
  -7   0  17   -0.90    0.90
   8   0  17    3.70    1.00
   0  -1 -17   37.10    2.30
   0  -1 -17   36.00    1.80
   0   1 -17   37.70    1.70
   0   1  17   38.50    1.90
   0  -1  17   33.80    1.80
   0   1 -17   40.10    2.30
  -1   1  17   81.19    3.40
   1   1 -17   82.39    4.30
   1  -1  17   77.59    3.30
   1   1 -17   76.09    3.20
  -1  -1 -17   79.09    3.20
  -1   1 -17   82.09    3.20
  -1  -1  17   76.89    3.40
   1  -1 -17   77.19    3.30
   1   1  17   83.59    3.30
   1  -1 -17   74.09    4.40
  -2   1  17  173.18    6.70
  -2  -1 -17  164.28    6.40
   2  -1  17  163.58    6.60
   2   1 -17  164.48    6.50
   2   1 -17  172.48    8.70
  -2   1 -17  169.98    6.40
  -2  -1  17  169.38    6.70
   2  -1 -17  165.48    8.80
   2   1  17  165.58    6.60
  -3  -1 -17   39.50    1.80
   3  -1  17   38.80    1.90
   3   1 -17   37.20    2.40
  -3   1  17   41.20    2.10
  -3  -1  17   38.00    2.10
   3  -1 -17   35.90    2.50
  -3   1 -17   42.80    1.90
   3   1  17   40.50    1.90
  -4   1  17  121.29    5.10
  -4   1  17  121.99    5.00
   4  -1  17  123.79    4.90
   4   1 -17  122.39    6.50
  -4  -1 -17  118.49    4.80
   4   1  17  122.89    5.00
   4  -1 -17  116.59    6.60
  -4  -1  17  118.89    5.20
  -4   1 -17  123.79    4.80
   5   1 -17    0.60    0.90
  -5   1  17    1.10    0.90
   5  -1  17    0.90    0.80
  -5  -1 -17    1.20    0.60
  -5   1 -17    2.20    0.80
   5  -1 -17   -0.40    0.90
   5   1  17    1.20    0.80
  -5  -1  17    0.00    1.00
   6  -1  17   20.20    1.60
   6   1 -17   18.20    1.80
  -6   1  17   17.80    1.70
  -6  -1 -17   19.60    1.30
   6  -1 -17   19.40    1.80
  -6  -1  17   19.60    1.80
  -6   1 -17   21.20    1.40
   6   1  17   18.20    1.50
  -7   1  17    1.40    1.00
   7   1 -17    1.80    0.90
   7  -1  17    1.90    0.80
  -7  -1 -17    1.20    0.70
   7  -1 -17    3.00    1.00
  -7   1 -17    2.00    0.80
   7   1  17    1.30    0.80
  -7  -1  17    1.00    1.00
   8  -1  17   12.50    1.40
   0   2 -17  198.78    9.90
   0  -2  17  186.98    7.50
   0   2 -17  189.48    7.30
   0  -2 -17  187.68    7.40
   0   2  17  194.28    7.50
   0  -2 -17  193.68   10.00
  -1   2  17  176.08    6.70
  -1  -2 -17  167.68    6.60
   1   2 -17  173.28    8.80
   1   2 -17  169.18    6.50
   1  -2  17  166.98    6.70
  -1   2 -17  172.58    6.50
   1  -2 -17  162.18    8.90
   1  -2 -17  163.48    6.60
  -1  -2  17  169.98    6.80
   1   2  17  174.38    6.70
  -2  -2 -17   40.70    1.90
   2   2 -17   43.90    2.60
  -2   2  17   44.10    2.10
   2   2 -17   44.80    2.00
   2  -2  17   41.50    2.00
  -2   2 -17   44.90    2.00
  -2  -2  17   43.40    2.20
   2   2  17   45.20    2.10
   2  -2 -17   38.70    2.70
  -3  -2 -17   20.20    1.30
  -3   2  17   22.00    1.50
   3  -2  17   20.30    1.30
   3   2 -17   19.70    1.60
   3   2  17   22.00    1.40
  -3   2 -17   20.10    1.20
  -3  -2  17   17.00    1.50
   3  -2 -17   17.00    1.70
  -4   2  17   20.00    1.50
  -4   2  17   20.00    1.50
   4   2 -17   20.30    1.60
   4  -2  17   21.80    1.40
  -4  -2 -17   21.30    1.30
   4  -2 -17   16.60    1.80
  -4   2 -17   21.10    1.30
  -4  -2  17   20.00    1.60
   4   2  17   22.10    1.40
  -5  -2 -17   58.49    2.60
  -5   2  17   58.19    2.90
   5   2 -17   62.09    3.50
   5  -2  17   59.09    2.70
  -5   2 -17   59.09    2.60
  -5  -2  17   56.39    3.00
   5  -2 -17   53.69    3.60
   5   2  17   58.69    2.70
  -6   2  17    5.00    1.10
  -6  -2 -17    5.70    0.80
   6   2 -17    5.00    1.10
   6  -2  17    5.40    0.90
  -6   2 -17    5.40    0.90
  -6  -2  17    4.70    1.10
   6   2  17    4.70    0.90
   6  -2 -17    5.50    1.00
  -7   2  17    0.40    0.90
   7  -2  17    1.40    0.90
   7   2 -17    0.40    0.90
  -7  -2 -17    1.00    0.70
  -7   2 -17    0.90    0.80
   7  -2 -17    2.80    1.00
   7   2  17    0.80    0.80
  -7  -2  17    0.60    1.00
   0   3  17   64.79    2.70
   0  -3 -17   57.99    2.70
   0  -3  17   60.89    2.80
   0   3 -17   63.59    2.60
   0   3 -17   64.09    3.40
   0  -3 -17   60.09    3.60
   1   3 -17   25.60    1.30
  -1  -3 -17   22.90    1.40
   1  -3  17   26.40    1.40
   1   3 -17   26.70    1.70
  -1   3  17   28.70    1.50
   1   3  17   26.90    1.50
   1  -3 -17   21.00    1.90
  -1   3 -17   26.50    1.30
  -1  -3  17   24.60    1.50
   2   3 -17    9.60    1.10
   2  -3  17    9.10    0.90
  -2  -3 -17    8.30    0.90
   2   3 -17   10.30    0.80
  -2   3  17    9.40    0.90
   2   3  17   10.40    0.90
   2  -3 -17    7.50    1.10
  -2   3 -17   10.40    0.90
  -2  -3  17    7.30    0.90
  -3  -3 -17   61.49    2.70
  -3   3  17   63.29    2.90
   3  -3  17   67.29    2.80
   3   3 -17   62.79    3.60
   3  -3 -17   59.39    3.80
  -3   3 -17   65.19    2.70
   3   3  17   65.29    2.80
  -3  -3  17   62.99    3.00
  -4   3  17   10.20    1.20
  -4  -3 -17    8.40    0.90
   4  -3  17    8.70    1.00
   4   3 -17    8.60    1.30
  -4   3  17   11.00    1.20
   4  -3 -17    7.10    1.20
   4   3  17   10.80    1.10
  -4  -3  17    8.60    1.20
  -4   3 -17    9.70    1.00
  -5   3  17    0.40    0.70
   5  -3  17    1.50    0.70
   5   3 -17   -0.40    0.80
  -5   3  17    0.00    0.80
  -5  -3 -17   -0.40    0.60
   5  -3 -17   -0.60    0.90
   5   3  17   -0.40    0.70
  -5  -3  17   -0.60    0.90
  -5   3 -17   -0.20    0.70
  -6  -3 -17    1.50    0.70
  -6   3  17    0.20    0.90
   6   3 -17    1.00    1.00
   6   3  17    0.90    0.80
  -6  -3  17    0.80    1.00
   6  -3 -17    2.20    0.90
  -6   3 -17    1.30    0.80
   7   3 -17    1.50    1.00
  -7  -3 -17    1.80    0.70
  -7   3  17    1.20    1.00
   7  -3 -17    3.70    1.00
   7   3  17    1.50    0.80
  -7   3 -17    1.40    0.80
  -7  -3  17    1.50    1.10
   0  -4  17   37.70    1.90
   0   4 -17   37.60    2.20
   0   4  17   36.10    1.80
   0   4 -17   37.10    1.70
   0  -4 -17   34.50    2.50
  -1   4  17    3.00    0.60
   1   4 -17    3.30    0.50
   1   4 -17    1.90    0.70
   1  -4  17    4.40    0.60
  -1  -4 -17    3.00    0.70
   1  -4 -17    3.00    0.80
  -1   4 -17    2.70    0.60
  -1  -4  17    2.80    0.70
   1   4  17    3.50    0.70
   2   4 -17   29.20    1.90
   2  -4  17   29.60    1.50
  -2  -4 -17   28.00    1.60
  -2   4  17   29.70    1.60
  -2  -4  17   28.50    1.70
  -2   4 -17   26.90    1.40
   2   4  17   28.10    1.50
   2  -4 -17   24.10    2.00
  -3   4  17   18.70    1.40
   3   4 -17   16.70    1.50
  -3  -4 -17   17.50    1.20
   3  -4  17   19.60    1.30
  -3   4 -17   16.20    1.20
   3  -4 -17   15.10    1.60
   3   4  17   20.40    1.30
  -3  -4  17   18.00    1.50
  -4  -4 -17    7.40    0.80
  -4   4  17    7.70    1.00
   4  -4  17    8.20    1.00
   4   4 -17    5.60    1.00
  -4   4  17    8.40    1.00
  -4  -4  17    7.40    1.10
   4  -4 -17    7.20    1.20
  -4   4 -17    6.90    0.80
   4   4  17    9.60    1.10
  -5   4  17    2.00    0.80
   5   4 -17    2.00    0.90
  -5  -4 -17    1.60    0.60
  -5   4  17    1.30    0.80
   5  -4 -17    0.80    0.90
  -5   4 -17    0.60    0.70
  -5  -4  17    0.70    0.90
   5   4  17    0.80    0.70
  -6   4  17    1.30    1.00
   6   4 -17    0.10    1.00
  -6  -4 -17    1.10    0.70
  -6   4 -17   -0.10    0.80
   6  -4 -17    1.20    0.90
  -6  -4  17    0.50    1.00
   6   4  17    0.30    0.80
   7   4 -17    1.50    1.00
  -7  -4 -17    2.50    0.70
   7   4  17    1.60    0.90
   7  -4 -17    4.20    1.10
  -7   4 -17    1.80    0.90
  -7  -4  17    1.00    1.10
   0  -5 -17   11.90    1.50
   0   5 -17    9.80    1.10
   0  -5  17   13.70    1.10
   0   5 -17   12.00    0.90
   0   5  17   10.70    1.00
   1  -5  17    3.70    0.70
  -1   5  17    3.70    0.70
  -1  -5 -17    3.10    0.70
   1   5 -17    2.10    0.80
   1   5  17    2.70    0.70
  -1  -5  17    4.20    0.80
  -1   5 -17    2.80    0.60
   1  -5 -17    2.50    0.80
   2   5 -17   35.00    2.30
  -2   5  17   37.40    1.90
  -2  -5 -17   35.70    1.90
   2  -5  17   38.80    1.90
   2  -5 -17   31.10    2.60
   2   5  17   36.00    1.90
  -2  -5  17   39.30    2.10
  -2   5 -17   35.50    1.70
   3  -5  17   34.30    1.70
  -3   5  17   29.80    1.90
  -3   5  17   30.10    1.80
   3   5 -17   29.50    2.10
  -3  -5 -17   31.30    1.70
  -3  -5  17   29.90    1.90
   3  -5 -17   25.80    2.30
   3   5  17   30.10    1.70
  -3   5 -17   29.30    1.60
  -4   5  17    5.70    1.00
   4   5 -17    4.10    1.00
  -4   5  17    4.90    0.90
  -4  -5 -17    5.70    0.80
  -4   5 -17    5.20    0.80
   4   5  17    5.30    0.80
   4  -5 -17    3.00    1.00
  -4  -5  17    4.70    1.00
   5   5 -17    5.00    1.10
  -5  -5 -17    5.00    0.80
  -5   5  17    4.30    1.00
  -5   5  17    5.40    1.00
   5   5  17    3.40    0.90
  -5   5 -17    4.40    0.80
   5  -5 -17    4.10    1.10
  -5  -5  17    5.60    1.20
  -6   5  17   14.60    1.60
   6   5 -17   14.70    1.70
  -6  -5 -17   16.10    1.20
   6  -5 -17   15.50    1.80
   6   5  17   13.40    1.40
  -6   5 -17   14.20    1.20
  -6  -5  17   14.30    1.60
  -7  -5 -17    8.90    1.10
   0   6 -17    2.40    0.80
   0   6  17    3.40    0.70
   0   6 -17    3.50    0.60
   0  -6 -17    4.60    0.90
   0  -6  17    3.80    0.80
   1   6 -17   34.00    2.30
   1  -6  17   38.40    1.90
  -1   6  17   35.20    1.90
   1  -6 -17   32.60    2.60
   1   6  17   34.60    1.80
  -1  -6  17   37.30    2.00
  -1   6 -17   38.30    1.70
  -2   6  17    8.50    0.90
  -2  -6 -17    8.60    1.00
   2   6 -17    9.30    1.30
   2  -6 -17    6.30    1.20
   2   6  17    8.90    1.10
  -2   6 -17    9.00    1.00
  -2  -6  17    8.60    1.10
   3   6 -17   72.99    4.10
  -3   6  17   75.09    3.40
  -3  -6 -17   73.39    3.20
  -3   6  17   74.29    3.30
   3   6  17   73.99    3.20
  -3  -6  17   72.29    3.50
  -3   6 -17   76.79    3.10
   3  -6 -17   66.69    4.50
  -4  -6 -17    1.60    0.70
  -4   6  17    1.10    0.90
   4   6 -17    2.00    1.00
  -4   6  17    2.50    0.80
   4  -6 -17    1.60    1.00
  -4  -6  17    1.10    0.90
   4   6  17    1.50    0.80
  -4   6 -17    1.20    0.80
  -5   6  17   15.30    1.60
   5   6 -17   15.10    1.60
  -5  -6 -17   14.60    1.20
  -5   6 -17   15.40    1.30
   5   6  17   13.30    1.30
   5  -6 -17   11.90    1.70
  -5  -6  17   17.20    1.70
   6   6 -17    2.70    1.10
  -6  -6 -17    3.70    0.80
  -6   6  17    3.70    1.00
  -6   6 -17    2.60    0.90
  -6  -6  17    3.50    1.20
   6  -6 -17    4.20    1.20
   6   6  17    2.00    0.90
   0  -7 -17   17.50    1.80
   0   7 -17   16.60    1.50
   0   7  17   14.90    1.20
   0  -7  17   16.30    1.30
   1   7 -17   58.79    3.40
  -1   7  17   55.09    2.60
  -1   7 -17   60.99    2.50
  -1  -7  17   58.59    2.80
   1   7  17   55.69    2.60
   1  -7 -17   53.29    3.70
  -2   7  17   20.40    1.80
   2   7 -17   23.10    1.80
  -2   7  17   21.00    1.40
   2  -7 -17   20.60    2.10
  -2  -7  17   21.20    1.70
  -2   7 -17   23.60    1.40
   2   7  17   20.40    1.50
  -3   7  17   10.10    1.10
  -3   7  17    9.70    1.20
   3   7 -17   10.10    1.30
   3  -7 -17   10.90    1.80
   3   7  17   11.00    1.20
  -3  -7  17   10.30    1.30
  -3   7 -17   11.50    1.10
  -4   7  17   16.20    1.60
  -4  -7 -17   15.50    1.30
   4   7 -17   14.70    1.50
  -4   7 -17   15.90    1.20
  -4  -7  17   14.10    1.60
   4   7  17   13.90    1.30
   4  -7 -17   12.60    1.70
  -5  -7 -17    2.20    0.80
   5   7 -17    2.30    1.00
  -5   7  17    1.50    1.00
   5  -7 -17    1.80    1.10
  -5  -7  17    1.10    1.00
  -5   7 -17    1.40    0.80
   5   7  17    2.10    0.80
  -6   7  17   20.60    1.90
  -6  -7  17   19.30    2.00
   6   7  17   18.30    1.50
  -6   7 -17   20.20    1.50
   0  -8 -17   57.29    4.00
   0   8  17   65.69    2.90
   0   8 -17   73.09    3.80
   1   8 -17    1.80    0.90
  -1   8  17    2.30    0.70
   1  -8 -17    2.00    1.00
   1   8  17    2.30    0.80
   2   8 -17  121.29    6.30
  -2   8  17  114.39    5.00
   2   8  17  111.69    4.70
  -2  -8  17  117.89    5.10
  -2   8 -17  125.69    4.60
   2  -8 -17  101.89    6.60
   3   8 -17    1.40    0.90
  -3   8  17    2.20    1.00
   3  -8 -17    0.30    1.10
   3   8  17    1.80    0.80
  -3  -8  17    1.70    1.00
  -3   8 -17    2.20    0.80
   4   8 -17   -0.40    1.00
  -4   8  17   -1.50    0.90
  -4  -8  17   -0.40    1.00
   4  -8 -17   -0.30    1.10
  -4   8 -17   -0.30    0.80
   4   8  17    0.80    0.80
   5   8 -17    5.80    1.20
  -5   8  17    5.90    1.20
   5  -8 -17    5.50    1.30
   5   8  17    6.70    1.00
  -5   8 -17    5.20    1.00
  -5  -8  17    7.00    1.30
   0   9 -17   -0.40    0.90
   1   9 -17   54.69    3.20
  -1   9  17   55.09    2.80
   1  -9 -17   48.80    3.60
   1   9  17   51.19    2.50
   2   9 -17    6.10    1.20
  -2   9  17    6.30    1.10
   2  -9 -17    6.20    1.40
   2   9  17    6.60    0.90
  -3   9  17   26.70    2.10
   3   9 -17   28.70    2.20
   3   9  17   24.90    1.60
  -3   9 -17   28.50    1.70
   3  -9 -17   24.50    2.50
   4   9 -17    6.20    1.20
  -4   9  17    4.90    1.20
   4   9  17    4.50    0.90
  -4  -9  17    5.00    1.20
  -4   9 -17    4.60    0.90
   4  -9 -17    5.70    1.40
  -5  -9  17    1.30    1.10
  -5   9 -17   -0.10    0.90
   5   9  17    0.80    0.90
   0  10  17   12.00    1.50
   0  10 -17   12.10    1.50
  -1  10  17    1.00    0.90
   1  10 -17    0.20    1.00
   2  10 -17   40.40    2.60
  -2  10  17   37.70    2.40
   2 -10 -17   30.10    2.80
   3  10 -17   33.00    2.40
  -3  10  17   29.70    2.20
   3  10  17   31.00    1.80
   3 -10 -17   29.00    2.80
  -3  10 -17   31.70    1.80
   4  10  17    0.30    0.90
  -4  10 -17    0.10    0.90
   0  11  17    0.20    0.90
   0  11 -17   -2.20    1.10
   1  11 -17    6.00    1.30
  -1  11  17    5.90    1.20
   1  11  17    6.40    1.10
   2  11 -17    5.50    1.30
   0   0  18   31.30    1.70
   0   0 -18   32.30    1.60
   0   0 -18   32.50    2.00
   1   0 -18   63.99    2.80
   1   0 -18   65.69    3.70
  -1   0  18   67.29    2.90
  -1   0 -18   62.29    2.70
   1   0  18   62.69    2.90
   2   0  18   70.29    3.10
  -2   0 -18   71.39    3.00
  -2   0  18   75.49    3.30
   2   0 -18   69.39    4.00
  -3   0 -18   35.10    1.70
   3   0  18   37.80    1.90
  -3   0  18   35.70    2.10
   3   0 -18   34.30    2.30
  -4   0 -18   36.90    1.80
  -4   0  18   33.80    2.10
   4   0  18   34.00    1.90
   4   0 -18   34.90    2.40
  -5   0  18    7.00    1.20
  -5   0 -18   10.30    1.10
   5   0 -18    9.30    1.40
   5   0  18    6.60    1.00
  -6   0  18    3.50    1.10
   6   0 -18    2.50    1.00
   6   0  18    3.10    0.90
  -6   0 -18    2.60    0.80
   7   0 -18    2.60    1.00
  -7   0 -18    2.00    0.80
   7   0  18    1.50    0.90
  -7   0  18    1.70    1.10
   0  -1 -18    8.60    1.00
   0  -1 -18   11.40    1.30
   0  -1  18    8.10    1.00
   0   1  18    9.80    0.90
   0   1 -18   11.50    1.20
   0   1 -18   12.20    0.90
   1  -1  18   12.50    1.20
  -1  -1 -18   13.00    1.10
   1   1 -18   15.40    1.30
   1   1 -18   15.60    1.10
  -1   1  18   16.80    1.30
   1   1  18   16.90    1.20
   1  -1 -18   15.30    1.10
  -1   1 -18   15.40    1.00
  -1  -1  18   16.10    1.30
   1  -1 -18   14.60    1.40
   2   1 -18   64.29    3.80
  -2  -1 -18   66.69    2.90
  -2   1  18   74.19    3.10
   2   1 -18   69.59    2.90
   2  -1  18   66.69    3.00
  -2   1 -18   68.49    2.90
   2  -1 -18   63.29    3.90
  -2  -1  18   69.69    3.10
   2   1  18   68.89    3.00
   3   1 -18   69.49    3.90
  -3  -1 -18   70.39    2.90
  -3   1  18   69.69    3.20
   3  -1  18   68.59    3.00
   3  -1 -18   66.69    4.00
  -3  -1  18   67.49    3.20
   3   1  18   71.59    3.10
  -3   1 -18   68.69    2.90
   4  -1  18   23.40    1.60
  -4   1  18   24.70    1.80
   4   1 -18   27.70    2.00
  -4  -1 -18   25.10    1.50
  -4   1 -18   28.20    1.50
   4   1  18   27.60    1.70
   4  -1 -18   24.40    2.10
  -4  -1  18   22.80    1.80
  -5   1  18   20.90    1.80
   5  -1  18   21.70    1.60
  -5  -1 -18   20.90    1.40
   5   1 -18   24.30    1.90
  -5  -1  18   19.30    1.80
   5   1  18   23.10    1.60
  -5   1 -18   21.50    1.30
   5  -1 -18   19.90    1.90
   6   1 -18    8.70    1.50
   6  -1  18    9.80    1.20
  -6   1  18    9.00    1.30
  -6  -1 -18   11.20    1.10
   6   1  18   10.40    1.20
   6  -1 -18    9.00    1.40
  -6   1 -18   10.60    1.00
  -6  -1  18    8.80    1.30
  -7   1  18    2.70    1.10
  -7  -1 -18    4.00    0.80
   7   1 -18    3.00    1.00
   7  -1  18    2.90    0.90
  -7   1 -18    3.80    0.90
   7  -1 -18    4.30    1.00
  -7  -1  18    2.60    1.10
   7   1  18    3.20    0.90
   0   2  18   24.50    1.40
   0  -2  18   22.40    1.40
   0   2 -18   21.90    1.50
   0   2 -18   22.90    1.20
   0  -2 -18   20.60    1.40
   0  -2 -18   23.70    1.80
  -1  -2 -18   31.60    1.70
  -1   2  18   38.20    1.80
   1   2 -18   35.10    1.60
   1   2 -18   33.50    2.10
   1  -2  18   30.40    1.70
   1  -2 -18   32.10    2.20
   1  -2 -18   30.50    1.70
  -1  -2  18   32.40    1.80
  -1   2 -18   33.00    1.60
   1   2  18   32.60    1.70
   2  -2  18   82.09    3.60
  -2   2  18   88.39    3.70
  -2  -2 -18   83.59    3.50
   2   2 -18   84.89    4.60
   2   2 -18   88.09    3.50
   2   2  18   84.19    3.60
  -2  -2  18   90.39    3.80
   2  -2 -18   77.59    4.80
  -2   2 -18   86.19    3.50
   3   2 -18   38.00    2.50
   3  -2  18   37.40    1.90
  -3  -2 -18   38.40    1.90
  -3   2  18   39.10    2.10
   3  -2 -18   32.90    2.50
  -3   2 -18   41.10    1.90
   3   2  18   42.90    2.00
  -3  -2  18   40.80    2.20
   4  -2  18   17.40    1.30
   4   2 -18   18.90    1.60
  -4  -2 -18   17.00    1.30
  -4   2  18   20.00    1.50
  -4   2  18   18.70    1.50
   4  -2 -18   15.20    1.70
   4   2  18   21.10    1.40
  -4   2 -18   20.10    1.30
  -4  -2  18   16.50    1.60
   5  -2  18   45.50    2.20
  -5  -2 -18   42.70    2.10
   5   2 -18   44.30    2.70
  -5   2  18   42.50    2.40
   5  -2 -18   40.40    2.90
  -5   2 -18   44.20    2.10
  -5  -2  18   38.90    2.50
   5   2  18   46.10    2.30
   6  -2  18   19.80    1.50
  -6  -2 -18   21.20    1.30
   6   2 -18   15.20    1.60
  -6   2  18   16.90    1.80
   6  -2 -18   19.40    1.90
  -6  -2  18   16.00    1.70
   6   2  18   18.80    1.50
  -6   2 -18   18.80    1.30
   7   2 -18    4.40    1.10
  -7   2  18    3.70    1.10
  -7  -2 -18    3.40    0.80
   7   2  18    2.70    0.90
  -7  -2  18    2.90    1.20
  -7   2 -18    4.20    0.90
   7  -2 -18    5.30    1.00
   0   3  18    0.20    0.50
   0  -3 -18    1.10    0.60
   0  -3  18   -0.40    0.60
   0   3 -18   -0.10    0.50
   0   3 -18    0.60    0.50
   0  -3 -18   -0.20    0.50
   1   3 -18   47.30    2.70
  -1  -3 -18   44.40    2.10
   1   3 -18   48.80    2.10
   1  -3  18   46.60    2.20
  -1   3  18   48.70    2.20
   1  -3 -18   44.00    2.90
   1   3  18   48.60    2.20
  -1  -3  18   46.70    2.30
  -1   3 -18   45.20    2.00
   2   3 -18   58.49    3.30
  -2  -3 -18   57.59    2.60
   2  -3  18   57.19    2.60
  -2   3  18   62.09    2.70
   2  -3 -18   52.09    3.50
  -2  -3  18   60.49    2.80
  -2   3 -18   59.69    2.50
   2   3  18   59.59    2.70
  -3   3  18   30.00    1.70
  -3  -3 -18   28.80    1.60
   3  -3  18   29.80    1.60
   3   3 -18   26.40    1.90
  -3  -3  18   28.80    1.90
   3   3  18   30.60    1.60
   3  -3 -18   23.70    2.20
  -3   3 -18   27.70    1.50
  -4   3  18   29.20    1.80
  -4   3  18   26.40    1.80
  -4  -3 -18   27.20    1.60
   4  -3  18   28.60    1.60
   4   3 -18   28.70    2.00
  -4   3 -18   30.20    1.60
   4   3  18   30.70    1.70
   4  -3 -18   25.60    2.10
  -4  -3  18   27.50    1.90
  -5  -3 -18   16.20    1.20
  -5   3  18   16.80    1.60
  -5   3  18   15.10    1.50
   5   3 -18   17.90    1.70
   5  -3  18   16.70    1.30
   5   3  18   18.00    1.40
  -5  -3  18   16.00    1.70
   5  -3 -18   14.20    1.60
  -5   3 -18   16.50    1.30
  -6   3  18   20.50    1.80
  -6  -3 -18   22.20    1.40
   6   3 -18   19.90    1.80
   6  -3 -18   21.60    1.90
   6   3  18   19.40    1.50
  -6  -3  18   20.60    1.90
  -6   3 -18   22.20    1.40
  -7   3  18   12.50    1.60
  -7  -3 -18   11.80    1.10
   0   4 -18   -0.40    0.40
   0   4  18   -0.90    0.50
   0  -4 -18    0.30    0.60
   0  -4  18   -0.30    0.60
   1  -4  18   30.60    1.60
  -1   4  18   32.10    1.60
   1   4 -18   29.70    1.40
  -1  -4 -18   29.10    1.60
   1   4 -18   30.90    2.00
  -1   4 -18   30.80    1.50
  -1  -4  18   32.20    1.80
   1  -4 -18   27.50    2.20
   1   4  18   29.60    1.70
  -2   4  18   95.89    3.90
   2   4 -18   89.79    4.90
   2  -4  18   90.59    3.80
  -2  -4 -18   90.49    3.80
  -2   4 -18   90.39    3.70
   2  -4 -18   81.79    5.10
  -2  -4  18   90.69    4.00
   2   4  18   90.69    3.80
   3  -4  18   17.20    1.20
  -3   4  18   17.40    1.40
  -3  -4 -18   17.30    1.20
   3   4 -18   15.50    1.50
  -3  -4  18   17.00    1.50
   3  -4 -18   13.20    1.60
   3   4  18   16.70    1.30
  -3   4 -18   15.50    1.10
  -4   4  18    5.50    0.90
   4   4 -18    4.60    1.00
   4  -4  18    5.80    0.80
  -4  -4 -18    5.20    0.70
  -4   4  18    5.40    0.90
   4  -4 -18    3.50    1.10
   4   4  18    5.90    0.90
  -4  -4  18    6.50    1.10
  -4   4 -18    5.40    0.80
  -5   4  18   57.49    2.90
  -5  -4 -18   61.49    2.70
  -5   4  18   58.39    3.00
   5   4 -18   65.09    3.60
   5  -4 -18   50.19    3.70
   5   4  18   58.59    2.80
  -5  -4  18   59.89    3.20
  -5   4 -18   61.99    2.70
  -6   4  18   11.40    1.40
  -6  -4 -18   13.30    1.20
   6   4 -18   12.40    1.60
  -6  -4  18   10.70    1.50
  -6   4 -18   13.40    1.10
   6   4  18   12.40    1.30
   6  -4 -18   15.30    1.70
  -7  -4 -18    8.50    1.10
   0  -5  18    3.70    0.70
   0   5 -18    2.60    0.70
   0   5 -18    3.00    0.60
   0  -5 -18    3.70    0.80
   0   5  18    2.20    0.70
  -1   5  18   33.50    1.70
   1  -5  18   32.80    1.80
  -1  -5 -18   29.90    1.70
   1   5 -18   30.30    2.10
  -1  -5  18   34.10    1.90
   1   5  18   31.00    1.70
   1  -5 -18   28.60    2.30
  -1   5 -18   31.60    1.60
  -2   5  18   66.09    2.90
   2   5 -18   64.39    3.70
   2  -5  18   69.19    2.90
  -2  -5 -18   64.09    2.90
  -2  -5  18   64.79    3.10
   2   5  18   64.69    2.90
   2  -5 -18   57.39    3.90
  -2   5 -18   64.79    2.80
  -3   5  18   36.70    2.10
  -3   5  18   39.00    2.20
   3   5 -18   37.20    2.50
  -3  -5 -18   36.50    1.90
   3  -5  18   41.30    1.90
  -3  -5  18   38.60    2.20
   3  -5 -18   34.10    2.70
   3   5  18   38.60    2.00
  -3   5 -18   37.80    1.90
  -4   5  18   23.70    1.80
   4   5 -18   22.30    1.80
  -4   5  18   22.00    1.60
  -4  -5 -18   21.30    1.40
   4   5  18   21.90    1.40
  -4  -5  18   24.30    1.80
   4  -5 -18   19.20    2.10
  -4   5 -18   23.70    1.40
   5   5 -18   37.10    2.50
  -5   5  18   36.60    2.20
  -5   5  18   38.50    2.30
  -5  -5 -18   40.10    2.00
  -5   5 -18   36.90    1.90
   5   5  18   35.30    2.10
  -5  -5  18   38.90    2.50
   5  -5 -18   34.30    2.80
  -6  -5 -18    6.60    0.90
   6   5 -18    5.70    1.20
  -6   5  18    6.80    1.20
  -6   5 -18    5.30    0.90
   6   5  18    5.70    1.00
   6  -5 -18    9.30    1.60
  -6  -5  18    6.30    1.30
  -7  -5 -18   19.80    1.40
   0  -6  18   15.90    1.30
   0   6 -18   14.40    1.40
   0   6  18   13.60    1.20
   0  -6 -18   15.60    1.60
  -1   6  18   42.60    2.10
   1   6 -18   40.80    2.60
   1  -6  18   43.00    2.20
   1   6  18   39.80    2.10
   1  -6 -18   36.70    2.80
  -1   6 -18   42.50    1.90
  -1  -6  18   42.50    2.20
  -2   6  18   75.29    3.30
   2   6 -18   78.09    4.30
  -2  -6 -18   73.89    3.30
  -2   6 -18   81.59    3.20
   2  -6 -18   68.49    4.50
  -2  -6  18   75.39    3.50
   2   6  18   75.89    3.30
  -3   6  18   12.10    1.50
   3   6 -18   10.60    1.40
  -3   6  18   11.70    1.30
  -3  -6 -18   12.30    1.20
   3   6  18   13.50    1.20
  -3   6 -18   12.10    1.10
  -3  -6  18   11.80    1.40
   3  -6 -18   11.20    1.70
  -4   6  18    6.70    1.10
  -4  -6 -18    6.50    0.90
  -4   6  18    6.00    1.00
   4   6 -18    6.30    1.10
   4  -6 -18    4.10    1.10
   4   6  18    5.20    0.90
  -4  -6  18    6.20    1.20
  -4   6 -18    5.90    0.90
   5   6 -18   15.80    1.70
  -5  -6 -18   17.00    1.30
  -5   6  18   15.30    1.80
  -5   6 -18   14.30    1.30
  -5  -6  18   13.50    1.70
   5  -6 -18   14.40    1.90
   5   6  18   14.40    1.40
  -6   6  18    5.90    1.20
  -6  -6 -18    6.80    0.90
  -6  -6  18    5.50    1.30
  -6   6 -18    4.80    1.00
   0  -7  18   11.50    1.30
   0   7  18   10.50    1.10
   0  -7 -18   10.60    1.50
   0   7 -18   12.00    1.30
  -1   7  18   37.20    2.00
   1   7 -18   40.60    2.50
  -1  -7  18   38.60    2.20
  -1   7 -18   41.60    1.90
   1  -7 -18   33.90    2.80
   1   7  18   37.70    2.00
   2   7 -18   44.70    2.90
  -2   7  18   47.90    2.60
  -2   7  18   46.30    2.30
   2   7  18   43.50    2.20
  -2  -7  18   45.80    2.50
  -2   7 -18   48.60    2.20
   2  -7 -18   41.40    3.20
   3   7 -18   32.50    2.30
  -3   7  18   34.50    2.20
   3   7  18   33.60    1.90
  -3   7 -18   37.10    1.80
  -3  -7  18   34.30    2.20
   3  -7 -18   28.20    2.60
   4   7 -18   -0.20    0.90
  -4   7  18   -0.10    0.90
  -4  -7 -18   -0.60    0.70
   4  -7 -18   -0.20    1.00
  -4  -7  18    0.30    1.00
  -4   7 -18    1.20    0.80
   4   7  18    0.10    0.80
  -5   7  18   -0.40    0.90
  -5  -7 -18    1.50    0.70
   5   7 -18   -1.10    1.00
   5  -7 -18    0.70    1.10
  -5   7 -18   -0.20    0.80
   5   7  18    0.00    0.80
  -5  -7  18    0.10    1.00
  -6   7  18    4.00    1.10
   0  -8 -18    4.00    1.10
   0   8 -18    4.70    1.00
   0   8  18    5.50    0.80
  -1   8  18   10.90    1.10
   1   8 -18   10.70    1.50
   1  -8 -18    9.80    1.70
   1   8  18   10.10    1.20
  -2   8  18   19.70    1.80
   2   8 -18   17.60    1.80
  -2  -8  18   15.80    1.70
  -2   8 -18   22.40    1.40
   2   8  18   19.10    1.40
   2  -8 -18   15.00    2.00
   3   8 -18   -0.20    0.90
  -3   8  18    0.20    0.90
   3   8  18    0.20    0.80
   3  -8 -18   -0.70    1.00
  -3   8 -18    1.10    0.80
  -3  -8  18   -0.70    0.90
   4   8 -18    9.80    1.50
  -4   8  18    9.10    1.30
   4   8  18   10.50    1.20
  -4   8 -18   11.30    1.30
   4  -8 -18    9.70    1.60
  -4  -8  18    9.30    1.40
  -5   8  18   10.20    1.40
  -5   8 -18    7.30    1.10
   5   8  18    7.90    1.10
  -5  -8  18    9.10    1.50
   0   9 -18   11.40    1.50
  -1   9  18    0.80    0.90
   1   9 -18    1.10    1.00
   1  -9 -18   -0.20    1.00
   1   9  18    1.00    0.70
   2   9 -18    1.00    1.00
  -2   9  18   -0.30    0.90
   2   9  18    0.70    0.80
   2  -9 -18    1.30    1.10
  -3   9  18   21.20    2.00
   3   9 -18   25.30    2.00
  -3   9 -18   23.00    1.50
   3  -9 -18   19.90    2.30
   3   9  18   20.90    1.50
  -4   9  18    5.10    1.20
   4   9  18    2.50    0.90
  -4   9 -18    2.40    0.90
  -4  -9  18    2.60    1.20
   0  10  18    0.60    0.90
   0  10 -18    0.20    1.00
   1  10 -18    2.30    1.00
  -1  10  18    3.40    1.10
   2  10 -18    3.20    1.20
  -2  10  18    2.80    1.10
   2 -10 -18    3.90    1.30
   3 -10 -18    4.20    1.40
   3  10  18    5.00    1.00
   0  11 -18    7.50    1.30
   1  11 -18    4.30    1.30
   0   0 -19    1.40    0.60
   0   0 -19   -0.10    0.50
   0   0  19    0.10    0.60
   1   0 -19    8.50    1.10
  -1   0  19    7.50    0.90
   1   0 -19    8.30    0.90
  -1   0 -19    6.90    0.80
   1   0  19    5.20    0.80
  -2   0 -19   97.29    3.90
   2   0  19   95.99    4.10
  -2   0  19  103.79    4.20
   2   0 -19   94.29    5.30
[truncated: 45,313 more chars]
